# Supplementary material for: Modulation of Energy Metabolism Is Important for Low-Oxygen Stress Adaptation in Brassicaceae Species
Source: Int J Mol Sci. 2020 Mar 5;21(5):1787. doi: 10.3390/ijms21051787 (PMC7084654; doi:10.3390/ijms21051787)
Supplement: Supplementary file 1 [file ijms-21-01787-s001.zip › supplementary tables.xlsx]

## Sheet: Supplementary Table S1
Supplementary Table S1. The list of microarray hybridization performed.
A. thaliana					A. stelleri					R. islandica					T. salsuginea (Shandong)
Slide ID	Experiment	Labelled cDNA			Slide ID	Experiment	Labelled cDNA			Slide ID	Experiment	Labelled cDNA			Slide ID	Experiment	Labelled cDNA
	(low-oxygen					(low-oxygen					(low-oxygen					(low-oxygen
	treatment)	cy5	cy3			treatment)	cy5	cy3			treatment)	cy5	cy3			treatment)	cy5	cy3
-	0 h	-	-		#270	0 h	A. stelleri	A. thaliana		#117	0 h	R. islandica	A. thaliana		#29	0 h	T. salsuginea	A. thaliana
							LT00	LT00				LT00	LT00				LT00	LT00
-		-	-		#263		A. thaliana	A. stelleri		#119		A. thaliana	R. islandica		#27		A. thaliana	T. salsuginea
							LT00	LT00				LT00	LT00				LT00	LT00
#193	1 h	A. thaliana	A. thaliana		#271	1 h	A. stelleri	A. thaliana		#118	1 h	R. islandica	A. thaliana		#30	1 h	T. salsuginea	A. thaliana
		LT01	LT00				LT01	LT00				LT01	LT00				LT01	LT00
#192		A. thaliana	A. thaliana		#264		A. thaliana	A. stelleri		#120		A. thaliana	R. islandica		#28		A. thaliana	T. salsuginea
		LT00	LT01				LT00	LT01				LT00	LT01				LT00	LT01
#194	3 h	A. thaliana	A. thaliana		#272	3 h	A. stelleri	A. thaliana		#13	3 h	R. islandica	A. thaliana		#33	3 h	T. salsuginea	A. thaliana
		LT03	LT00				LT03	LT00				LT03	LT00				LT03	LT00
#196		A. thaliana	A. thaliana		#269		A. thaliana	A. stelleri		#122		A. thaliana	R. islandica		#31		A. thaliana	T. salsuginea
		LT00	LT03				LT00	LT03				LT00	LT03				LT00	LT03
#188	8 h	A. thaliana	A. thaliana		#267	8 h	A. stelleri	A. thaliana		#68	8 h	R. islandica	A. thaliana		#34	8 h	T. salsuginea	A. thaliana
		LT08	LT00				LT08	LT00				LT08	LT00				LT08	LT00
#189		A. thaliana	A. thaliana		#265		A. thaliana	A. stelleri		#121		A. thaliana	R. islandica		#32		A. thaliana	T. salsuginea
		LT00	LT08				LT00	LT08				LT00	LT08				LT00	LT08
#198	24 h	A. thaliana	A. thaliana		#268	24 h	A. stelleri	A. thaliana		#113	24 h	R. islandica	A. thaliana		#61	24 h	T. salsuginea	A. thaliana
		LT24	LT00				LT24	LT00				LT24	LT00				LT24	LT00
#197		A. thaliana	A. thaliana		#266		A. thaliana	A. stelleri		#115		A. thaliana	R. islandica		#59		A. thaliana	T. salsuginea
		LT00	LT24				LT00	LT24				LT00	LT24				LT00	LT24
#195	72 h	A. thaliana	A. thaliana		#274	72 h	A. stelleri	A. thaliana		#114	72 h	R. islandica	A. thaliana		#62	72 h	T. salsuginea	A. thaliana
		LT72	LT00				LT72	LT00				LT72	LT00				LT72	LT00
#200		A. thaliana	A. thaliana		#273		A. thaliana	A. stelleri		#38		A. thaliana	R. islandica		#60		A. thaliana	T. salsuginea
		LT00	LT72				LT00	LT72				LT00	LT72				LT00	LT72

## Sheet: Supplementary Table S2
Supplementary Table S2. The gene expression profiles of A. thaliana and closely related species under low-oxygen condition. In 'significant expression' column, 'up' means significant up-regulated genes and 'down' means significant down-regulated genes. The significantly differentially expressed genes were identified using the following parameters as a confidence threshold : adjusted p value < 0.0…
gene ID	Descripsion	comparison each species versus A. thaliana as reference									comparison low-oxygen versus control
		A. stelleri			R. islandica			T. salsuginea			A. thaliana															A. stelleri															R. islandica
		LT00			LT00			LT00			LT01			LT03			LT08			LT24			LT72			LT01			LT03			LT08			LT24			LT72			LT01			LT03			LT08
		Ratio(Log2)	p value adj	significant expression	Ratio(Log2)	p value adj	significant expression	Ratio(Log2)	p value adj	significant expression	Ratio(Log2)	p value adj	significant expression	Ratio(Log2)	p value adj	significant expression	Ratio(Log2)	p value adj	significant expression	Ratio(Log2)	p value adj	significant expression	Ratio(Log2)	p value adj	significant expression	Ratio(Log2)	p value adj	significant expression	Ratio(Log2)	p value adj	significant expression	Ratio(Log2)	p value adj	significant expression	Ratio(Log2)	p value adj	significant expression	Ratio(Log2)	p value adj	significant expression	Ratio(Log2)	p value adj	significant expression	Ratio(Log2)	p value adj	significant expression	Ratio(Log2)	p value adj	significant expression
At1g01010	no apical meristem (NAM) family protein contains Pfam PF02365: No apical meristem (NAM) domain; similar to NAC domain protein NAM GB: AAD17313 GI:4325282 from [Arabidopsis thaliana]	-1.84579	0.144143		-0.535381	0.107945		-1.03094	0.00495818	down	0.196599	0.00142778		0.511319	0.0727403		0.991278	0.119947		0.121854	0.186997		0.481717	0.0604456		0.0121618	0.332041		0.0757693	0.298954		0.628309	0.0835116		0.787543	0.077953		2.01598	0.160464		0.0388158	0.45565		-1.03701	0.0758063		-0.0221773	0.0145289
At1g01020	transmembrane ARV1-like family protein contains similarity to ARV1 [Homo sapiens] gi|12044055|gb|AAG47671	-0.729907	0.0254377		-0.745198	0.227915		-1.23945	0.00507852	down	0.499118	0.0832798		0.56352	0.0396612		0.459397	0.119686		0.0373501	0.25437		0.171883	0.134649		0.187206	0.256603		0.603477	0.328607		0.18615	0.110361		0.48889	0.31118		0.142083	0.152608		-0.18082	0.412501		-0.0742164	0.377963		-0.449153	0.341687
At1g01030	DNA-binding protein, putative similar to DNA-binding proteins from [Arabidopsis thaliana] RAV1 GI:3868857, RAV2 GI:3868859; contains Pfam profile PF02362: B3 DNA binding domain	0	0.273863		0	0.137661		0	0.26224		-0.175785	0.479596		-0.362789	0.305904		-0.132609	0.123489		-0.11495	0.108145		-0.172402	0.276122		0	0.332991		0	0.193049		0	0.473254		0	0.462377		3.5977	0.25073		0	0.1911		0	0.110143		0	0.110289
At1g01040	DEAD/DEAH box helicase carpel factory / CAF identical to RNA helicase/RNAseIII CAF protein GB:AAF03534 GI:6102610 from [Arabidopsis thaliana]	-0.164773	0.0735178		0.156932	0.302696		0	0.235614		1.09647	0.203422		0.297202	0.372697		0.138396	0.346187		-0.140489	0.0256873		0.615166	0.306629		-0.0380874	0.381535		0.164773	0.35487		0.134605	0.404265		0.0508728	0.445026		1.96777	0.222795		-0.2099	0.162024		-0.481272	0.310625		-0.156932	0.321158
At1g01050	inorganic pyrophosphatase, putative [soluble] / pyrophosphate phospho-hydrolase, putative / PPase, putative strong similarity to SP|Q43187 Soluble inorganic pyrophosphatase (EC 3.6.1.1) (Pyrophosphate phospho- hydrolase) (PPase) {Solanum tuberosum}; contains Pfam profile PF00719: inorganic pyrophosphatase	-5.51661	0.0669415		-5.15671	0.0522454		-3.98616	0.102713		-0.0210341	0.118862		-0.228443	0.0703891		-0.321602	0.24475		-1.21095	0.227045		-0.215344	0.151759		-0.160355	0.159256		0.97664	0.183897		1.04012	0.0914742		1.18364	0.0703535		2.80995	0.0417297	up	0.0512712	0.248485		-0.165768	0.275135		0.0164251	0.0254651
At1g01060	myb family transcription factor contains Pfam profile: PF00249 myb-like DNA-binding domain; identical to cDNA LATE ELONGATED HYPOCOTYL MYB transcription factor GI:3281845	3.61024	0.144496		1.61797	0.042796	up	4.7212	0.0317911	up	-0.791914	0.195156		-0.582885	0.221132		-0.177335	0.333783		-1.04552	0.0649086		0.435881	0.069252		-0.186468	0.358898		-0.140308	0.449353		0.849723	0.450599		0.359583	0.278737		S	0.135117		0.507407	0.251178		1.34054	0.0245302	up	3.10297	0.129627
At1g01070	nodulin MtN21 family protein similar to MtN21 GI:2598575 (root nodule development) from [Medicago truncatula]	0.0502225	0.0648269		0.954251	0.133609		-1.59608	0.0256624	down	-0.685853	0.0600543		-0.571134	0.121669		0.25954	0.171079		0.686498	0.0981271		0.538916	0.156049		-0.193889	0.376198		0.524421	0.158996		-0.394099	0.145299		-0.400041	0.197424		-0.099185	0.0869121		-0.530561	0.212731		0.346556	0.0701829		0.518864	0.0564896
At1g01080	33 kDa ribonucleoprotein, chloroplast, putative / RNA-binding protein cp33, putative similar to 33 KDA RIBONUCLEOPROTEIN GB:P19684 from [Nicotiana sylvestris]	1.98384	0.128179		-0.666604	0.257658		1.21708	0.403894		-0.31886	0.0811516		0.0657787	0.419841		0.208876	0.325779		-0.142899	0.190281		0.385631	0.0809032		-0.312803	0.337088		-0.219276	0.314901		-0.805926	0.182263		-2.43826	0.121064		-1.38002	0.234072		0.0057515	0.131972		-0.172537	0.432558		-0.704498	0.0831028
At1g01090	pyruvate dehydrogenase E1 component alpha subunit, chloroplast identical to pyruvate dehydrogenase E1 alpha subunit GB:AAB86803 GI:2454182 from [Arabidopsis thaliana]; identical to cDNA pyruvate dehydrogenase E1 alpha subunit mRNA, nuclear gene encoding plastid protein GI:2454181	0.103196	0.0103018		0.174752	0.076988		-0.0922457	0.122047		0.0607343	0.270143		-0.213001	0.0313564		-0.565168	0.0969519		-0.727297	0.0460082		-1.06483	0.0311344	down	-0.171729	0.34209		-0.526345	0.1035		-0.573776	0.0803139		-1.09157	0.0303534	down	-0.588516	0.0645395		0.136834	0.0157395		-0.00961465	0.0017028		-0.425895	0.0163491
At1g01100	60S acidic ribosomal protein P1 (RPP1A) similar to 60S ACIDIC RIBOSOMAL PROTEIN P1 GB:O23095 from [Arabidopsis thaliana]	-3.92147	0.0377155	down	-4.87371	0.0853682		-6.05281	0.0314762	down	-0.069493	0.45498		-0.0225755	0.226421		-0.184801	0.0682143		-0.465071	0.330273		-0.164562	0.0253592		-1.14316	0.117778		-0.950576	0.0631936		-0.317067	0.102855		-0.45344	0.101276		-0.4454	0.225863		0.0313157	0.244864		0.151856	0.444501		-0.0416709	0.288827
At1g01110	expressed protein contains Prosite PS00165: Serine/threonine dehydratases pyridoxal-phosphate attachment site	0.0098132	0.0326582		2.01155	0.113118		2.50983	0.119086		0.158691	0.0356664		-0.0220579	0.431622		-0.334593	0.162419		-0.129443	0.0562933		-0.801186	0.072554		0.350163	0.476992		0.197375	0.156941		1.41583	0.437542		-0.100608	0.0689943		-0.230341	0.172817		-0.310822	0.279633		-0.47283	0.0397699		-1.12775	0.132955
At1g01120	fatty acid elongase 3-ketoacyl-CoA synthase 1 (KCS1) nearly identical to GB:AAC99312 GI:4091810 from [Arabidopsis thaliana]	-1.32914	0.0721023		0.455492	0.260707		0.939191	0.331446		-1.31165	0.178168		-1.65631	0.162113		-1.58415	0.142175		-2.61559	0.0315372	down	-1.90376	0.092759		-0.397272	0.234858		-1.18351	0.110949		-0.30143	0.194607		-0.29082	0.012681		0.901154	0.132807		-0.850689	0.049875		-1.37138	0.0519704		-1.87187	0.109125
At1g01130	expressed protein ; expression supported by MPSS	-1.39933	0.115359		-0.724531	0.214482		-0.0820647	0.355929		-0.122847	0.331352		-0.348828	0.185783		-0.206557	0.159012		-0.411317	0.0844607		-0.3299	0.119529		-0.418261	0.177562		-0.113786	0.426444		0.956862	0.015346		1.00625	0.0429784	up	0.46173	0.397712		-1.11335	0.274623		-0.336136	0.0238875		-0.382098	0.186534
At1g01140	CBL-interacting protein kinase 9 (CIPK9) identical to CBL-interacting protein kinase 9 [Arabidopsis thaliana] gi|13249117|gb|AAK16684; contains Pfam profiles PF00069: Protein kinase domain and PF03822: NAF domain; identical to cDNA CBL-interacting protein kinase 9 (CIPK9) GI:13249116	2.9703	0.0624802		0.634516	0.0054706		1.81822	0.122153		0.558315	0.131815		0.0125524	0.356752		0.734651	0.00881683		1.10284	0.00480374	up	0.312572	0.0397142		1.00587	0.453925		0.64116	0.387852		-2.64597	0.0796362		-2.53547	0.0581738		-1.71093	0.121703		0.67041	0.132097		-0.775087	0.222107		-0.701381	0.222234
At1g01150	expressed protein ; expression supported by MPSS	0	0.0632252		0	0.0333159		0	0.0289654		0	0.111474		-0.371122	0.0911911		-0.369758	0.403021		-0.0112354	0.328197		0	0.209796		0	0.182238		0	0.408594		0	0.34238		0	0.324161		0.738018	0.265588		0	0.299619		0	0.276645		0	0.366896
At1g01160	SSXT protein-related / transcription co-activator-related similar to SYT/SSX4 fusion protein (GI:11127695) [Homo sapiens]; supporting cDNA gi|21539891|gb|AY102640.1|; contains Pfam profile PF05030: SSXT protein (N-terminal region)	-0.802137	0.0390025		-0.791735	0.210587		-0.593253	0.0156549		0.0654666	0.1104		0.083994	0.0250266		0.112042	0.436212		-0.391626	0.0780029		0.606292	0.110891		-0.098371	0.462483		0.0390263	0.204542		0.159115	0.21858		0.231652	0.327857		0.319551	0.264533		-0.166637	0.296131		-0.0507814	0.0972933		-0.043623	0.0732824
At1g01170	ozone-responsive stress-related protein, putative similar to stress-related ozone-induced protein AtOZI1 (GI:790583) [Arabidopsis thaliana]; contains 1 predicted transmembrane domain;	1.55552	0.0706044		0.397039	0.189818		0.300514	0.0526624		-0.219824	0.0315339		0.439155	0.0247953		0.818539	0.0768917		0.727687	0.0602421		1.41481	0.0704938		0.0443972	0.386386		0.149945	0.382361		0.0254569	0.486856		0.0272105	0.355141		-0.258893	0.126389		-0.101753	0.436608		0.281341	0.0132367		0.485302	0.0383183
At1g01180	expressed protein	1.79903	0.0303593	up	1.73506	0.105904		0.547645	0.469921		-0.0298	0.320774		0.216117	0.0327591		0.248015	0.0942987		0.7751	0.111951		0.729836	0.0668514		0.0586094	0.430346		-0.0162688	0.135402		0.376811	0.172748		0.42274	0.18844		0.561727	0.0659633		-0.278609	0.189193		0.0993603	0.152262		-0.179001	0.188075
At1g01190	cytochrome P450, putative similar to cytochrome P450 SP:O48927 from [Glycine max]	1.58813	0.139403		2.00359	0.136742		-0.82181	0.0813555		-0.695518	0.196185		-1.80016	0.231301		-1.30719	0.215678		-1.90838	0.0347441	down	-1.45336	0.212589		-0.930696	0.308581		-2.47689	0.212581		-2.145	0.180348		-2.03337	0.148457		-1.82085	0.11458		-1.04841	0.234589		-0.508828	0.36472		-2.45349	0.214098
At1g01200	Ras-related GTP-binding protein, putative similar to GTP-binding protein GB:D12541 GI:303736 from [Pisum sativum]	1.55626	0.0242356	up	2.00277	0.103827		2.55133	0.168799		-1.79888	0.0571352		-2.16785	0.0682095		-2.19901	0.105972		-0.92071	0.0527308		-2.61827	0.040984	down	-1.19841	0.147403		-2.47361	0.106545		-2.11501	0.0907593		-2.02458	0.0847815		-0.974767	0.22214		-1.26797	0.206433		-0.740365	0.17815		-1.92348	0.137579
At1g01210	DNA-directed RNA polymerase III family protein similar to SP|O13896 DNA-directed RNA polymerases III 12.5 kDa polypeptide (EC 2.7.7.6) {Schizosaccharomyces pombe}; contains Pfam profiles PF02150: RNA polymerases M/15 Kd subunit, PF01096: Transcription factor S-II (TFIIS)	-0.711628	0.0124807		-0.387895	0.100747		-0.236659	0.295439		-0.0356577	0.096183		-0.025006	0.176877		-0.24361	0.113676		0.384591	0.106792		0.0158083	0.111648		-0.933976	0.314734		-0.229609	0.234374		0.0669636	0.36846		0.185574	0.342768		0.520059	0.480263		0.0116551	0.290301		-0.338039	0.272198		-0.419307	0.138184
At1g01220	GHMP kinase-related contains similarity to L-fucose kinase [Homo sapiens] gi|21212956|emb|CAD29647	1.64783	0.0101888	up	1.08205	0.0527299		-0.251405	0.0777674		-0.184743	0.191881		-0.715014	0.160029		-0.80815	0.0621385		-0.599523	0.109312		-0.0323695	0.136893		0.221228	0.361757		0.353085	0.467992		-1.2856	0.0944572		-2.02747	0.0543491		-0.545643	0.357438		-0.0516273	0.0224317		0.737211	0.206126		0.317141	0.0564095
At1g01225	NC domain-containing protein-related contains weak hit to Pfam profile PF04970: NC domain	2.4418	0.107388		1.50821	0.0198399	up	4.03777	0.0687722		-0.569294	0.0430763		-0.669318	0.0676389		-0.784624	0.168953		-0.892753	0.105484		-1.34814	0.101577		0.217561	0.47077		-0.230916	0.259751		-1.05343	0.232356		-2.12353	0.151216		-1.50839	0.232908		-0.00711514	0.131269		0.686975	0.39674		-0.135812	0.476249
At1g01230	ORMDL family protein contains Pfam domain PF04061: ORMDL family	0.46338	0.0326004		-0.385244	0.220124		-0.215532	0.472718		0.0517664	0.155888		-0.160884	0.0430508		-0.761555	0.147701		-1.21359	0.156239		0.0141337	0.214855		-0.0788509	0.351201		0.0678183	0.25239		-0.204131	0.0937566		-0.193782	0.0784863		-0.230344	0.114529		-0.156872	0.421587		0.177786	0.00687061		-0.321321	0.148975
At1g01240	expressed protein	0.993848	0.0159785		0.135514	0.429993		-2.02541	0.00981436	down	-0.0163737	0.37439		0.272943	0.211105		0.766485	0.134025		0.991139	0.0154433		0.898887	0.159294		0.0414323	0.425121		0.0724478	0.338792		-0.0242234	0.396188		0.935085	0.491093		1.33208	0.0206906	up	0.276228	0.267984		0.42992	0.231597		0.0922359	0.258103
At1g01250	AP2 domain-containing transcription factor, putative similar to transcription factor TINY GB:CAA64359 GI:1246403 from [Arabidopsis thaliana]	0	0.0683927		0	0.256237		0	0.144715		-0.254228	0.34667		-0.0861619	0.00809243		0.543585	0.121802		-0.0202475	0.250564		0	0.0998176		0	0.0107011		0	0.270437		0	0.271902		0	0.0301625		1.78722	0.308598		0	0.336192		0	0.32633		0	0.293328
At1g01260	basic helix-loop-helix (bHLH) family protein contains Pfam profile: PF00010 helix-loop-helix DNA-binding domain	1.89092	0.218609		0.829379	0.147945		-0.555559	0.0633824		-0.00635333	0.405333		-0.32536	0.150076		-0.395169	0.157906		-0.206891	0.295075		0.445317	0.00913281		-0.229837	0.340697		0.36656	0.394777		-1.35847	0.136882		0.847349	0.385206		-0.522666	0.327072		-0.586204	0.317174		0.326328	0.187052		0.680529	0.101514
At1g01280	cytochrome P450 family protein similar to cytochrome P450 GB:BAA92894 GI:7339658 from [ Petunia hybrida]	0	0.0402544		0	0.187183		0	0.165163		0	0.232639		-0.0650138	0.393714		0.45233	0.352354		0	0.0102199		0	0.161514		0	0.323974		0	0.435964		0	0.340376		0	0.456641		1.97621	0.294058		0	0.18951		0	0.338402		0	0.482711
At1g01290	molybdopterin biosynthesis CNX3 protein / molybdenum cofactor biosynthesis enzyme CNX3 (CNX3) identical to molybdopterin biosynthesis CNX3 protein SP|Q39056 from [Arabidopsis thaliana]	0.624042	0.135712		0.0570415	0.476368		0.182176	0.411682		0.0552411	0.301825		0.0294562	0.163336		0.281184	0.193839		0.363737	0.416123		0.448954	0.168773		0.285968	0.413848		0.159845	0.395814		0.820149	0.148428		0.885833	0.497692		1.14376	0.351951		0.568577	0.451347		0.357344	0.016478		0.404818	0.0473409
At1g01300	aspartyl protease family protein contains Pfam domain, PF00026: eukaryotic aspartyl protease	-1.49354	0.0599011		-0.868266	0.197951		-0.582783	0.0497713		-0.600855	0.0769356		-1.40193	0.0715041		-2.49308	0.114643		-2.23055	0.162096		-0.893088	0.165406		-0.0752415	0.163542		-0.0383383	0.177658		-0.164823	0.325452		-0.254489	0.259056		0.575536	0.207626		-0.598497	0.192366		-0.551126	0.420194		-0.968902	0.418106
At1g01310	allergen V5/Tpx-1-related family protein similar to pathogenesis related protein-1 GB:AAC25629 GI:3290004 from [Zea mays]; contains Pfam profile PF00188: SCP-like extracellular protein	0	0.332495		0	0.455355		0	0.129183		0	0.192786		0	0.0492092		-0.394688	0.213087		-0.00738665	0.0956887		0	0.26981		0	0.274063		0	0.243803		0	0.313982		0	0.068909		0	0.116261		0	0.262399		0	0.42925		0	0.496329
At1g01320	tetratricopeptide repeat (TPR)-containing protein low similarity to SP|P46825 Kinesin light chain (KLC) {Loligo pealeii}; contains Pfam profile PF00515: TPR Domain	1.42239	0.0684842		0.112074	0.280413		-0.415106	0.0931997		0.326456	0.0259227		0.507567	0.0674519		-0.00790961	0.483676		0.971976	0.0515229		1.14973	0.0190632	up	-0.368283	0.0254442		-0.895766	0.110024		-2.03014	0.106913		-1.18945	0.103487		-0.382703	0.243308		0.179044	0.393143		-0.711822	0.248045		-0.954615	0.0626299
At1g01340	cyclic nucleotide-regulated ion channel (CNGC10) (ACBK1) almost identical to CaM-regulated potassium ion channel (ACBK1) GI:8515883 from [Arabidopsis thaliana]; contains Pfam domain, PF00520: Ion transport protein	0.716426	0.0309104		0.125556	0.299659		-1.53202	0.156969		-0.557173	0.154202		-0.390781	0.0290599		0.132593	0.430012		0.867323	0.0586787		0.310681	0.148673		-0.0137654	0.429541		-0.0801552	0.142129		0.345158	0.373459		0.235475	0.0361461		1.70703	0.160442		-0.150595	0.241519		-0.347592	0.0783016		0.0930311	0.0362795
At1g01350	zinc finger (CCCH-type/C3HC4-type RING finger) family protein similar to SP|O15541 Zinc finger protein 183 {Homo sapiens}; contains Pfam profiles PF04396: Protein of unknown function, DUF537, PF00097: Zinc finger, C3HC4 type (RING finger), PF00642: Zinc finger C-x8-C-x5-C-x3-H type (and similar)	-0.205857	0.047565		-0.236064	0.316305		-0.62451	0.046787		-0.0441421	0.281029		-0.212814	0.127653		0.00290249	0.294618		-1.00513	0.195455		-1.48608	0.151849		-0.053737	0.236952		-0.0970878	0.283677		-0.845903	0.143815		-0.734182	0.207484		-0.400205	0.26438		-0.333547	0.083654		0.463789	0.403562		-0.115389	0.281559
At1g01360	expressed protein similar to hypothetical protein GB:CAB45785 GI:5262156 from [Arabidopsis thaliana]	-1.09611	0.116547		0.139465	0.386523		0.30565	0.189558		-0.0945776	0.118258		0.115635	0.26506		0.208761	0.205571		0.572522	0.0335877		0.551811	0.0853919		0.405384	0.327768		0.278874	0.409064		-1.1558	0.13599		-0.417055	0.493998		-0.0481663	0.426946		-0.57074	0.0603006		-0.881733	0.0127582		-1.01925	0.112214
At1g01370	centromeric histone H3 HTR12 (HTR12) similar to histone H3 GB:X17141 GI:10795 from Tetrahymena pyriformis, GI:161790 from Tetrahymena thermophila; contains Pfam profile PF00125 Core histone H2A/H2B/H3/H4	-0.581458	0.0143133		0.226421	0.476061		0.850044	0.410995		-0.0274087	0.0911233		-0.292712	0.0463001		-0.199979	0.0844271		-0.376045	0.219928		-1.39762	0.107449		0.366292	0.468847		-0.580237	0.186793		-0.115101	0.351268		-0.0379102	0.403465		0.342471	0.272457		-0.434026	0.274487		-0.218875	0.0874684		-0.458806	0.307732
At1g01380	myb family transcription factor similar to myb homolog (CPC) GI:2346966 from [Arabidopsis thaliana]	1.58165	0.0913674		3.94899	0.103311		5.92092	0.0515572		-0.391116	0.145126		0.172717	0.200917		0.147954	0.406325		1.22552	0.103897		-0.466599	0.0970028		-1.36498	0.180833		-1.87079	0.107907		-1.98504	0.134167		-1.93114	0.133766		-1.64541	0.0387035	down	-0.0954887	0.468468		0.190903	0.123093		-0.334536	0.0250402
At1g01390	UDP-glucoronosyl/UDP-glucosyl transferase family protein contains Pfam profile: PF00201 UDP-glucoronosyl and UDP-glucosyl transferase	0	0.372236		0	0.432669		0	0.153188		0.387937	0.29824		-0.701143	0.1842		0	0.463771		-0.212458	0.0351642		-0.324351	0.397304		0	0.409892		0	0.468415		0	0.383564		0	0.286038		0.725268	0.270063		0	0.404956		0	0.494237		0	0.304312
At1g01400	hypothetical protein	0	0.160054		0	0.0781032		0	0.281702		0	0.376063		0.406557	0.383727		0.321886	0.405637		0	0.0193293		3.11205	0.255742		0	0.449419		0	0.238533		0	0.27935		0	0.373861		1.45884	0.225123		0	0.095258		0	0.45135		0	0.346992
At1g01410	hypothetical protein	0	0.323651		0	0.0641251		0	0.225436		0.236761	0.00619423		0.101518	0.338227		0.961143	0.0592115		-0.00997585	0.0307221		-0.3483	0.124449		0	0.495647		0	0.49335		0	0.1907		0	0.466827		0.0256725	0.498544		-0.170927	0.15098		0	0.0224471		0	0.121649
At1g01420	UDP-glucoronosyl/UDP-glucosyl transferase family protein contains Pfam profile: PF00201 UDP-glucoronosyl and UDP-glucosyl transferase	-0.445231	0.495253		-0.394284	0.173638		-0.214559	0.223809		-1.26444	0.0710381		-1.13802	0.13069		-0.559308	0.0568879		-0.26689	0.00996717		-1.00115	0.13071		0.414118	0.0134657		0.38087	0.057911		0.273978	0.165165		0.316371	0.298379		0.245761	0.304503		0.307913	0.229422		-0.00777554	0.209739		-0.258646	0.379705
At1g01430	expressed protein similar to hypothetical protein GB:CAB80917 GI:7267605 from [Arabidopsis thaliana]	-2.3976	0.066629		-1.98271	0.176943		-1.29166	0.137243		-0.602491	0.0457788		-1.09702	0.0327621	down	-1.88705	0.00257261	down	-0.961391	0.142786		-0.0445026	0.311778		-0.658218	0.230662		-1.02807	0.14537		-0.926145	0.226317		-0.77319	0.473702		0.43249	0.21651		0.206961	0.198321		0.506354	0.023452		0.565136	0.146149
At1g01440	extra-large G-protein-related weak similarity to extra-large G-protein (AtXLG1) (GI:3201682) [Arabidopsis thaliana]	-0.493778	0.315854		0.530475	0.18917		-0.896515	0.0295723		0.437257	0.224136		0.426577	0.0516615		0.698978	0.252923		0.636738	0.437043		0.7605	0.171194		0.740551	0.300866		1.21181	0.204333		0.0226075	0.0316441		0.112495	0.282915		0.487483	0.22721		-0.530475	0.167756		0.803194	0.0921538		0.436415	0.012155
At1g01450	protein kinase-related contains eukaryotic protein kinase domain, INTERPRO:IPR000719	0	0.0648858		0.338772	0.316065		0	0.121786		-0.367605	0.379866		0.211853	0.412147		0.0483998	0.346894		0	0.000965157		-0.0361227	0.444103		0	0.147358		0	0.0308734		0	0.123463		0	0.124407		2.59679	0.256682		-0.338772	0.406636		0.244591	0.21074		-0.338772	0.346562
At1g01460	phosphatidylinositol-4-phosphate 5-kinase family protein similar to phosphatidylinositol-4-phosphate 5-kinase AtPIP5K1 [Arabidopsis thaliana] GI:3702691; contains Pfam profile PF01504: Phosphatidylinositol-4-phosphate 5-Kinase	0	0.106032		1.12149	0.00836604	up	0	0.192117		0	0.11654		1.01069	0.348568		0.123029	0.312298		-0.170912	0.457157		0	0.314443		0	0.00787342		0	0.426158		0	0.252778		0	0.213937		1.69953	0.207262		0.283291	0.296963		0.404881	0.429767		0.704658	0.290814
At1g01470	late embryogenesis abundant protein, putative / LEA protein, putative similar to SP|P46518 Late embryogenesis abundant protein Lea14-A {Gossypium hirsutum}; contains Pfam profile PF03168: Late embryogenesis abundant protein	0.111386	0.0632391		-1.86	0.0523072		-2.63099	0.00554112	down	0.0712588	0.275133		-0.045687	0.14341		0.304987	0.0613656		0.464524	0.134063		-0.741645	0.00248895		0.0668458	0.427281		0.287027	0.487852		0.0321278	0.48879		0.32803	0.0401167		0.972271	0.123922		0.943186	0.128247		-0.665155	0.251828		0.0330672	0.494967
At1g01480	1-aminocyclopropane-1-carboxylate synthase 2 / ACC synthase 2 (ACS2) (ACC1) identical to 1-aminocyclopropane-1-carboxylate synthase SP|Q06402 [GI:166578] from [Arabidopsis thaliana]	-0.00617369	0.400524		1.1532	0.0469421	up	-0.756956	0.0880619		-0.385898	0.0925463		-0.418115	0.0398606		0.152257	0.476121		1.80412	0.0130638	up	-1.27343	0.0401729	down	0.506821	0.356582		-0.444517	0.216615		-0.10731	0.169932		-0.114501	0.473467		3.50103	0.104045		0.244523	0.112523		-0.0721157	0.0178521		-0.206987	0.0207561
At1g01490	heavy-metal-associated domain-containing protein contains Pfam profile PF00403: Heavy-metal-associated domain	-0.0892285	0.365972		-0.376617	0.360851		0.619079	0.0408266		0.234803	0.0648787		0.215821	0.105973		0.79676	0.0572615		0.414953	0.0077811		0.170913	0.15243		0.744247	0.252645		1.49908	0.170871		1.84672	0.0879494		1.83334	0.0430983	up	2.30677	0.451133		1.14552	0.182834		1.13078	0.0588711		1.42686	0.0403145	up
At1g01500	expressed protein identical to cDNA unknown protein GI:1922247 embY10087.1	-0.731291	0.0174047		-0.588075	0.134192		-0.406736	0.236306		-0.0105545	0.304612		0.56642	0.127013		0.540419	0.231236		0.138836	0.0272158		0.858865	0.0451491		-0.427283	0.330177		-0.167701	0.367835		0.207874	0.467508		0.245656	0.235991		1.64649	0.343042		-0.157361	0.306672		-0.641464	0.420104		0.0254389	0.49286
At1g01510	C-terminal binding protein (ANGUSTIFOLIA) nearly identical to C-terminal binding protein ANGUSTIFOLIA [Arabidopsis thaliana] GI:15408535; contains Pfam profile PF02826: D-isomer specific 2-hydroxyacid dehydrogenase, NAD binding domain	-0.580979	0.0473426		-0.225999	0.459782		0.00675557	0.228461		0.158761	0.183832		0.305966	0.0984775		-0.387663	0.0260183		-1.03219	0.213485		0.0691934	0.354834		-0.173048	0.421941		-0.0869479	0.319251		0.148222	0.443626		-0.610925	0.151758		-0.0272264	0.169257		0.148322	0.312352		0.375781	0.118208		0.0426567	0.0681141
At1g01520	myb family transcription factor similar to myb-related protein GI:2505876 from [Arabidopsis thaliana]	0	0.117495		0	0.103491		0	0.043443		-0.609684	0.369041		-0.487865	0.242594		0.553213	0.00549868		-0.0805048	0.325147		-0.0773376	0.307243		3.26483	0.104799		3.772	0.0257968	up	0	0.497196		2.48081	0.044718	up	2.28538	0.304384		0	0.335733		0	0.147564		-0.0165236	0.210091
At1g01530	MADS-box protein (AGL28) similar to MADS-box transcription factor GI:6580943 from [Picea abies]; contains Pfam profile PF00319: SRF-type transcription factor (DNA-binding and dimerisation domain)	0	0.319515		0	0.298691		0.539232	0.209927		0	0.402068		0	0.271954		-0.111576	0.23875		0	0.0785307		0	0.419625		0	0.190564		0	0.270609		0	0.426386		0	0.370481		2.54851	0.259628		0	0.368329		0	0.0171525		0	0.439985
At1g01540	protein kinase family protein contains protein kinase domain, Pfam:PF00069; contains serine/threonine protein kinase domain, INTERPRO:IPR002290	1.20943	0.0675604		0.285966	0.181743		0.289461	0.052845		0.580896	0.0858149		0.482089	0.0711022		-0.202925	0.0362969		-0.396891	0.120847		-0.491669	0.162405		0.347139	0.313089		0.405169	0.3269		0.454248	0.397458		0.694333	0.465144		0.714117	0.267257		0.382121	0.067086		0.473821	0.131504		0.303653	0.0326963
At1g01550	expressed protein	1.10801	0.0309269	up	1.20983	0.221124		-0.511744	0.202864		0.200716	0.264855		-0.0947965	0.161651		-0.631813	0.0584951		-0.646563	0.157744		0.467672	0.0358773		0.152727	0.475075		0.518406	0.250566		0.128209	0.409678		0.872666	0.125311		0.45456	0.071495		-0.237435	0.384445		-0.146214	0.0759687		-0.0603377	0.412029
At1g01560	mitogen-activated protein kinase, putative / MAPK, putative (MPK11) similar to MAP kinase 5 GI:4239889 from [Zea mays]; mitogen-activated protein kinase (MAPK)(AtMPK11), PMID:12119167	1.96174	0.0510255		4.30902	0.103497		0	0.29569		0.453782	0.123126		0.644339	0.134218		1.1248	0.0579936		3.2416	0.197203		-0.758271	0.221997		1.64804	0.440582		2.90863	0.0372556	up	1.5333	0.0166717	up	6.06627	0.0140859	up	5.94133	0.0514399		0.590603	0.19157		1.38761	0.144093		1.69932	0.184985
At1g01570	fringe-related protein + similar to hypothetical protein GB:AAC23643 [Arabidopsis thaliana] + weak similarity to Fringe [Schistocerca gregaria](GI:6573138);Fringe encodes an extracellular protein that regulates Notch signalling.	-0.58326	0.0153639		-0.531657	0.181997		-0.451676	0.214783		-1.19066	0.0625656		-1.80507	0.0561053		-1.41691	0.124619		-0.416549	0.118503		-0.39687	0.0718925		0.192035	0.253493		0.0282955	0.256771		0.209122	0.167821		0.306034	0.126756		1.53117	0.275246		0.0862354	0.0794826		-0.215454	0.0702226		-0.0831502	0.081424
At1g01580	ferric-chelate reductase, putative similar to ferric-chelate reductase (FRO1) [Pisum sativum] GI:15341529; contains Pfam profile: PF01794 ferric reductase like transmembrane component	-2.39045	0.141052		0.025602	0.427375		-0.0654777	0.244226		-1.32846	0.00105081	down	-2.43887	0.105565		-2.58984	0.0528632		-2.46919	0.172453		-5.18064	0.109578		0.213825	0.224202		-0.17216	0.352375		-1.01147	0.469144		-1.69098	0.29585		-0.122207	0.117999		-0.0285597	0.208557		-0.663753	0.28638		-3.48526	0.106731
At1g01590	ferric-chelate reductase, putative similar to ferric-chelate reductase (FRO1) [Pisum sativum] GI:15341529; contains Pfam profile: PF01794 ferric reductase like transmembrane component	3.78349	0.0773342		1.92748	0.15983		3.54661	0.000612175	up	0.787865	0.157646		1.4213	0.0254605	up	1.10554	0.216056		1.66288	0.000421154	up	1.6471	0.179787		0.00694132	0.284781		-0.327331	0.320423		-0.947683	0.162829		-0.721564	0.113477		-2.56702	0.0183595	down	1.26177	0.301059		0.835219	0.158878		1.89542	0.186647
At1g01600	cytochrome P450, putative similar to cytochrome P450 GI:10442763 from [Triticum aestivum]	-0.811686	0.038157		-0.370829	0.47323		-0.132878	0.121575		-1.07568	0.0158527	down	-0.976471	0.108695		-1.33601	0.0423015	down	0.420668	0.372975		-1.48595	0.101835		-0.0886678	0.368773		-0.6951	0.165378		-0.0562501	0.219094		1.07089	0.33912		0.460252	0.485582		0.779887	0.116499		0.181362	0.238035		-0.139805	0.490568
At1g01610	phospholipid/glycerol acyltransferase family protein similar to unknown protein GI:3335359 from [Arabidopsis thaliana]	-0.658463	0.0746196		0.177252	0.207251		0.782904	0.0674732		-0.526786	0.212887		-1.03999	0.0145456	down	-1.68949	0.0130312	down	-1.10994	0.0678891		-1.73365	0.0505689		-0.079628	0.359008		-0.743234	0.144535		-0.74011	0.116515		-1.49984	0.0646112		0.0885503	0.0228479		-0.449072	0.037967		-0.670046	0.340369		-1.02972	0.157843
At1g01620	plasma membrane intrinsic protein 1C (PIP1C) / aquaporin PIP1.3 (PIP1.3) / transmembrane protein B (TMPB) identical to plasma membrane intrinsic protein 1c SP:Q08733 from [Arabidopsis thaliana]	-0.424116	0.142133		-0.283717	0.350879		-2.21195	0.0892908		-0.0687832	0.331468		0.0297619	0.0537116		-0.0622158	0.483895		-0.102757	0.348299		0.0534509	0.391049		0.265842	0.381618		0.519691	0.412243		-0.339048	0.112827		-0.628286	0.0442015		-1.11473	0.0313941	down	0.322123	0.107287		0.138368	0.356847		0.235998	0.167018
At1g01630	SEC14 cytosolic factor, putative / phosphoglyceride transfer protein, putative contains Pfam PF00650 : CRAL/TRIO domain and PF03765 : CRAL/TRIO, N-terminus; similar to polyphosphoinositide binding protein Ssh2p GB:AAB94599 GI:2739046 from [Glycine max]	-1.12295	0.0920429		-1.12576	0.168925		0.229885	0.412244		-0.410914	0.0354491		-0.760088	0.0900761		-0.754196	0.0729668		-0.852025	0.0945636		-0.704103	0.129739		-0.20879	0.266053		-0.507413	0.135426		-0.618246	0.128165		-0.926804	0.067617		-0.17361	0.353567		-0.477576	0.197471		-0.797953	0.481902		-1.21073	0.0377979	down
At1g01640	speckle-type POZ protein-related contains Pfam profile:PF00651 BTB/POZ domain; similar to Speckle-type POZ protein (SP:O43791) [Homo sapiens]	-2.00788	0.159676		-2.77581	0.153777		-3.06916	0.00994814	down	-0.208016	0.158012		-0.0229166	0.324211		0.162669	0.188138		-0.386418	0.0135564		1.25405	0.0801494		-0.244578	0.435405		-0.3266	0.361525		0.308865	0.167987		0.144789	0.194445		1.18651	0.266482		0.0225031	0.196467		0.236414	0.321406		0.345325	0.170965
At1g01650	protease-associated (PA) domain-containing protein contains protease associated (PA) domain, Pfam:PF02225	-0.913743	0.0838879		-0.456936	0.310344		0.305581	0.00864348		-0.521493	0.0415193		-0.782299	0.0939982		-0.993591	0.0994118		0.0664331	0.0607057		0.593828	0.119517		-0.257158	0.296118		0.248547	0.410885		-0.254096	0.248164		0.167752	0.344806		0.659827	0.411705		0.661219	0.00697702		-0.35009	0.0155966		-0.339735	0.289141
At1g01660	U-box domain-containing protein	4.30245	0.127983		2.4844	0.0620089		-0.317387	0.391084		-0.047095	0.203934		-1.1911	0.108486		-0.210714	0.236397		-0.395255	0.140057		-0.50339	0.21023		0.505601	0.410016		0.89847	0.46292		1.31964	0.436325		1.63162	0.429657		0.801226	0.371658		0.661143	0.0673053		1.3569	0.23435		1.75403	0.0298486	up
At1g01670	U-box domain-containing protein	2.7093	0.0117793	up	0.851317	0.0923111		-0.0976223	0.0904432		0.353434	0.0936089		0.832571	0.0390986		1.25526	0.0687853		0.452265	0.30223		0.318689	0.47119		1.63045	0.22663		0.834045	0.050505		-0.421233	0.301454		1.36465	0.0449803	up	-0.727281	0.417381		0.186724	0.0164204		0.0841828	0.207423		-0.0673444	0.452473
At1g01680	U-box domain-containing protein	1.15077	0.0569957		5.09878	0.103571		0.818965	0.142042		-0.694444	0.233385		-0.225629	0.142431		-0.18934	0.119933		-0.130459	0.144469		0	0.130302		-1.15077	0.167532		-1.15077	0.253309		-1.15077	0.127094		-1.15077	0.0877176		3.1164	0.15782		-0.377805	0.119066		1.23918	0.303986		2.04453	0.126603
At1g01690	expressed protein	0	0.00382041		0	0.412699		0	0.136122		0	0.116429		0.553551	0.257421		-0.0742801	0.145064		0	0.0991392		0	0.0142576		0	0.00953181		0	0.128925		0	0.0237086		0	0.00836458		1.87054	0.368369		0	0.296312		0	0.227864		0	0.472867
At1g01700	expressed protein contains Pfam profile PF03759: Domain of unknown function (DUF315)	-0.0539025	0.0450728		0	0.0898643		-0.212878	0.482325		-1.38486	0.0137241	down	-1.17556	0.0916325		-0.46904	0.0655902		-0.266354	0.181753		-0.599022	0.100738		0.0539025	0.390853		-0.0527519	0.0445708		0.0352877	0.226878		0.0539025	0.324839		2.10294	0.230633		0	0.203866		-0.071536	0.0279407		0	0.16297
At1g01710	acyl-CoA thioesterase family protein contains Pfam profiles: PF02551 acyl-CoA thioesterase, PF00027 cyclic nucleotide-binding domain	0.476215	0.0860539		0.786579	0.0478633		1.33011	0.0313557	up	0.134024	0.138464		0.54798	0.020754		0.949936	0.04315		1.48009	0.0016614	up	0.455136	0.154228		-0.142808	0.290702		-0.245191	0.275869		0.215988	0.448004		0.390841	0.39508		0.973001	0.445647		0.31442	0.0700396		0.351195	0.115984		0.694161	0.00917815
At1g01720	no apical meristem (NAM) family protein contains Pfam PF02365: No apical meristem (NAM) domain; similar to NAC domain protein NAM GB:AAD17313 GI:4325282 from [Arabidopsis thaliana]	-3.08412	0.0577091		-1.71082	0.000309723	down	-5.60065	0.0046777	down	0.81242	0.0427486		1.22367	0.0870608		1.5425	0.0392379	up	2.35606	0.0724086		1.23685	0.0674839		-0.461735	0.287884		-0.599424	0.0982687		-0.28196	0.345662		-0.0349732	0.153647		1.83787	0.320148		0.243089	0.181088		-0.333118	0.457985		0.507727	0.131296
At1g01725	expressed protein	-1.8559	0.0696237		-0.632794	0.158072		-1.18617	0.232221		-0.13015	0.00697102		0.217164	0.00418684		0.430971	0.0497994		0.649084	0.0754307		1.49149	0.0265434	up	-0.00239966	0.353956		0.232574	0.334198		0.441096	0.328195		0.768495	0.212047		0.902515	0.328181		-0.0354821	0.33174		0.584898	0.0191269		0.79851	0.128456
At1g01730	expressed protein	-0.125504	0.289696		0.227745	0.230555		-0.413858	0.0732943		-0.159369	0.185617		0.0504685	0.203575		0.169009	0.0452515		0.518831	0.0295856		1.11059	0.0548054		0.192267	0.388767		0.537741	0.413953		0.682315	0.35175		0.523419	0.192011		0.612087	0.39958		0.0810864	0.0216354		0.0919972	0.0848359		0.0155314	0.0693352
At1g01740	protein kinase family protein low similarity to protein kinase [Arabidopsis thaliana] GI:2852449; contains Pfam profile: PF00069 Protein kinase domain	2.02507	0.0694299		1.52704	0.0176143	up	-0.419894	0.0707491		-0.622991	0.196145		-0.240734	0.237576		-0.440631	0.0687583		-0.448096	0.168911		0.494027	0.139333		0.116535	0.464319		0.666911	0.418847		1.04892	0.193941		2.55946	0.0268847	up	1.94131	0.274466		-0.248166	0.0449188		0.0220326	0.272613		0.328169	0.197919
At1g01750	actin-depolymerizing factor, putative strong similarity to SP|P30175 Actin-depolymerizing factor (ADF) {Lilium longiflorum}; contains Pfam profile PF00241: Cofilin/tropomyosin-type actin-binding protein	-1.1407	0.00082793	down	0.761935	0.16829		-1.77014	0.0306794	down	-0.666782	0.204224		-1.66902	0.0824821		-2.27187	0.0710379		-2.79263	0.0214433	down	-2.62442	0.0691978		-0.185265	0.32079		-1.23844	0.108034		-0.336788	0.240105		0.534627	0.0504601		1.97671	0.160249		0.00267692	0.277524		-0.960037	0.43244		-1.12556	0.091589
At1g01760	adenosine-deaminase family / editase family similar to double-stranded RNA-specific editase GB:AAF69673 GI:7770275 from [Danio rerio]	2.26572	0.0316592	up	1.12202	0.33049		0.526041	0.12061		0.672817	0.191051		0.610612	0.204956		0.799618	0.237791		-0.145785	0.459776		0.449815	0.191148		0.343974	0.467939		1.81051	0.173193		1.24612	0.284946		3.62923	0.0627419		0.463757	0.391629		-0.00774902	0.29424		1.70513	0.140688		2.44719	0.0144556	up
At1g01770	expressed protein	1.84354	0.0866907		0.930568	0.0609749		0.180501	0.120486		1.16379	0.0772707		1.92733	0.188231		2.61446	0.0813462		1.43718	0.0717685		2.54766	0.159943		0.720871	0.295261		1.56034	0.126001		1.56227	0.184937		3.18545	0.0424671	up	0.524495	0.259712		0.0369982	0.122645		0.318949	0.131123		0.166177	0.270586
At1g01780	LIM domain-containing protein similar to PGPS/D1 [Petunia x hybrida] GI:4105772, LIM domain protein PLIM1 [Nicotiana tabacum] GI:5932418; contains Pfam profile PF00412: LIM domain	-0.0579988	0.27852		1.56	0.157418		-1.42718	0.153131		-0.150959	0.0515289		0.0824973	0.294333		0.628206	0.0441145		1.36982	0.0369915	up	0.657795	0.131191		-0.0460124	0.217839		-0.441457	0.183688		-0.367763	0.154051		0.00965881	0.174538		0.36936	0.134573		0.408133	0.349593		0.445655	0.0278341		0.276875	0.0338351
At1g01790	K+ efflux antiporter, putative (KEA1) identical to GB:AAD01191 GI:4101473 from [ Arabidopsis thaliana]; Monovalent cation:proton antiporter family 2 (CPA2 family) member, PMID:11500563	-2.67362	0.0598478		-2.90007	0.127795		-1.8985	0.152487		-0.53108	0.0144478		-0.781246	0.0899291		-0.597787	0.0754685		-0.154672	0.0586944		-0.0639006	0.244364		-0.168501	0.368473		0.119382	0.285797		0.750259	0.0128713		0.873657	0.00058482		1.94979	0.0784075		0.0226795	0.225059		-0.230476	0.472663		0.213572	0.327911
At1g01800	short-chain dehydrogenase/reductase (SDR) family protein similar to carbonyl reductase GI:1049108 from [Mus musculus]	-0.649342	0.142222		-1.29045	0.0799249		-1.52799	0.0670173		0.152086	0.2954		-0.107878	0.21786		0.161122	0.465114		-0.463573	0.163943		-0.0995958	0.0313008		0.127266	0.424159		0.390919	0.44949		-0.00262428	0.482557		-0.172478	0.357742		-0.604067	0.20243		-0.575513	0.35341		-0.080942	0.167411		-0.441331	0.191911
At1g01810	hypothetical protein	0.536491	0.119016		-0.590128	0.432371		-0.682437	0.0166423		0.327897	0.172303		0.83082	0.0884572		0.418597	0.0592354		1.21451	0.0905312		0.701185	0.134587		-0.865096	0.248708		-0.618547	0.153685		-0.86165	0.12818		0.916286	0.0775746		0.467471	0.384864		0.537403	0.343396		-0.0531298	0.182363		-0.00229916	0.29173
At1g01820	peroxisomal biogenesis factor 11 family protein / PEX11 family protein contains Pfam PF05648: Peroxisomal biogenesis factor 11 (PEX11)	-0.927479	0.122983		-1.44782	0.223015		-0.826647	0.0248129		0.197086	0.0301697		0.859918	0.0309321		0.932922	0.233814		1.37104	0.0464186	up	1.02933	0.0632106		-0.0454623	0.478565		0.0952235	0.380039		0.290177	0.432039		0.376395	0.037815		0.383496	0.336162		0.176154	0.276356		0.0636599	0.151392		0.00701083	0.0288276
At1g01830	armadillo/beta-catenin repeat family protein armadillo/beta-catenin-like repeats, Pfam:PF00514	1.67491	0.0833526		1.50556	0.0827845		1.96888	0.119808		0.0993163	0.170165		0.593878	0.132516		-0.0510336	0.0357386		-0.202091	0.0408169		0.221968	0.459506		-0.360411	0.48513		0.00612892	0.488934		0.440534	0.463695		-0.177021	0.195178		-1.36221	0.0920458		-0.0351193	0.170898		0.292451	0.0459226		0.399798	0.244562
At1g01840	expressed protein	-0.677539	0.119706		-0.387247	0.095646		-0.282279	0.0305402		0.557759	0.23629		0.383934	0.054815		-0.173889	0.298601		-0.300789	0.179126		-0.134393	0.251564		0.172737	0.155873		0.214954	0.25678		0.442825	0.185654		0.416651	0.490668		1.82993	0.248342		-0.0133015	0.297516		-0.427571	0.44933		0.0271735	0.132661
At1g01860	dimethyladenosine transferase (PFC1) identical to dimethyladenosine transferase GB:AAC09322 GI:3005590 from [Arabidopsis thaliana]	1.22189	0.189075		1.34781	0.0498172	up	2.16385	0.148792		-0.258246	0.128979		0.492331	0.036066		0.186357	0.262376		-0.256449	0.21922		1.17418	0.0335108	up	0.872096	0.291658		1.35411	0.29099		1.45902	0.350611		1.29083	0.389718		-0.476128	0.407621		-0.204271	0.285024		0.228102	0.0322121		0.202281	0.180597
At1g01880	DNA repair protein, putative similar to Swiss-Prot:P28706 DNA repair protein rad13 [Schizosaccharomyces pombe]; similar to UV hypersensitive protein [Arabidopsis thaliana] gi|13649704|gb|AAK37472	0.241154	0.161574		0	0.186527		0.232875	0.0994486		0.717142	0.110371		0.0857961	0.059619		-0.0385435	0.0771711		-0.174006	0.346718		-0.35846	0.0251153		-0.00193419	0.245407		0.117106	0.217627		-0.241154	0.310328		-0.241154	0.350738		1.24762	0.381215		0.225604	0.424962		1.33646	0.229994		0.985297	0.0183338
At1g01900	subtilase family protein contains similarity to cucumisin-like serine protease GB:AAC18851 GI:3176874 from [Arabidopsis thaliana]	0.356874	0.00985187		1.25608	0.00932863	up	0.241429	0.0811566		-0.807691	0.0099834		-1.0528	0.0680176		-0.633213	0.0843979		-1.52278	0.0168767	down	-0.270213	0.0464596		-0.258908	0.473575		-0.386859	0.110744		-0.602397	0.0999535		-0.888147	0.0524846		-0.355979	0.063239		0.136253	0.328763		-0.425256	0.140501		-0.502196	0.323085
At1g01910	anion-transporting ATPase, putative similar to SP|O43681 Arsenical pump-driving ATPase (EC 3.6.3.16) (Arsenite-translocating ATPase) (Arsenical resistance ATPase) (Arsenite-transporting ATPase) (ARSA) (ASNA-I) {Homo sapiens}; contains Pfam profile PF02374: Anion-transporting ATPase	-2.00075	0.108175		-0.406681	0.0585608		-1.76823	0.0698686		-0.00884606	0.401552		-0.0422403	0.409054		-0.0543674	0.134128		-0.275835	0.227097		-0.333844	0.139745		-0.354039	0.288363		0.0542697	0.324103		-0.263659	0.17637		0.147979	0.177266		1.32773	0.285537		0.367676	0.0631667		0.423053	0.0431795		0.678735	0.061571
At1g01920	SET domain-containing protein low similarity to SP|Q43088 Ribulose-1,5 bisphosphate carboxylase/oxygenase large subunit N- methyltransferase, chloroplast precursor (EC 2.1.1.127) {Pisum sativum}; contains Pfam profile PF00856: SET domain	0.625942	0.119694		1.0891	0.0903354		0.16271	0.296594		0.482577	0.0133055		0.422837	0.0480997		0.378794	0.0228875		-0.329182	0.224403		-0.48293	0.230646		0.24608	0.173522		0.252623	0.466472		-0.690471	0.197541		-1.04163	0.105378		-0.381732	0.302687		-0.346015	0.0647458		0.205637	0.109405		0.368182	0.0941508
At1g01930	zinc finger protein-related contains Pfam PF00023: Ankyrin repeat; contains Pfam PF00096: Zinc finger, C2H2 type domain and Prosite PS00028: Zinc finger, C2H2 type, domain	2.00653	0.0655998		1.42327	0.0297622	up	0.942569	0.219652		0.339854	0.183937		0.739657	0.0381053		0.841873	0.00806139		1.57266	0.0470936	up	0.586796	0.141045		-0.304864	0.368372		0.0180526	0.432577		0.509511	0.273114		0.716996	0.446016		0.988042	0.344791		0.497151	0.0393172		0.561652	0.115305		0.553635	0.000781909
At1g01940	peptidyl-prolyl cis-trans isomerase cyclophilin-type family protein contains Pfam domain, PF00160: peptidyl-prolyl cis-trans isomerase, cyclophilin-type	0.197568	0.0818211		0.276481	0.0378233		0.204523	0.423602		0.706104	0.0320567		0.5874	0.0402778		0.471135	0.118389		-0.209933	0.131017		-0.294991	0.0366538		-0.264479	0.194148		-0.417169	0.1796		-0.593072	0.0729678		0.535039	0.449993		1.59774	0.315131		0.0141372	0.270565		0.270763	0.238079		0.561705	0.0312455
At1g01950	armadillo/beta-catenin repeat family protein / kinesin motor family protein similar to kinesin-like protein GB:CAB41097 GI:5541717 from [Arabidopsis thaliana]; contains Pfam profiles PF00225: Kinesin motor domain, PF00514: Armadillo/beta-catenin-like repeat	2.16996	0.042157	up	1.31361	0.208838		2.9958	0.00139357	up	0.0082035	0.439899		0.135654	0.352452		0.0744105	0.483044		-0.298043	0.117419		0.124706	0.0496899		-0.0222815	0.45302		0.0433465	0.467461		0.494637	0.372923		1.25301	0.147303		-1.28431	0.137595		0.188058	0.03687		1.06305	0.143544		1.13334	0.0810229
At1g01960	guanine nucleotide exchange family protein similar to guanine nucleotide exchange factor [Homo sapiens] GI:5456754; contains Pfam profile PF01369: Sec7 domain	0.805649	0.197113		1.16554	0.0928073		1.42052	0.196468		-0.103273	0.260016		-0.253886	0.03347		-0.712877	0.0602215		-0.871465	0.207815		0.283459	0.136107		-0.527493	0.445561		-0.407654	0.370093		-0.532702	0.495876		-0.266009	0.465686		-3.61386e-06	0.322913		-0.73873	0.463656		-0.552754	0.133326		-1.08374	0.0214308	down
At1g01970	pentatricopeptide (PPR) repeat-containing protein low similarity to 67 kD chloroplastic RNA-binding protein RSP67.2 [Raphanus sativus] GI:9755888; contains Pfam profile PF01535: PPR repeat	1.37799	0.343503		-0.37173	0.378686		-0.070749	0.404807		0.41261	0.000581339		0.513056	0.149604		-0.374549	0.427949		-0.361319	0.234028		0.313482	0.209565		-0.546165	0.418485		0.728752	0.290493		-1.62381	0.279462		-1.60092	0.495037		-0.558664	0.425699		0.37173	0.176027		1.07457	0.110743		2.18626	0.0140844	up
At1g01980	FAD-binding domain-containing protein similar to SP|P30986 reticuline oxidase precursor (Berberine-bridge-forming enzyme) (BBE) (Tetrahydroprotoberberine synthase) [Eschscholzia californica]; contains PF01565 FAD binding domain	0	0.0470816		0	0.295151		0	0.31682		0.707288	0.157705		0	0.0624291		0.328566	0.100181		-0.164029	0.24231		0	0.109348		0	0.171755		0	0.28419		0	0.106122		0	0.373043		0	0.285655		0	0.293916		0	0.157995		0	0.349741
At1g01990	expressed protein	0.663966	0.0647111		-0.179144	0.341561		-1.68192	0.0167085	down	0.807273	0.068238		1.05917	0.0600796		1.08886	0.00978052	up	1.48486	0.0952545		0.869532	0.0602154		-0.142148	0.391798		-0.188149	0.268085		0.286128	0.310207		0.0969776	0.106669		0.545504	0.0813415		0.208905	0.271935		0.106983	0.415612		0.25246	0.063807
At1g02000	NAD-dependent epimerase/dehydratase family protein similar to nucleotide sugar epimerase from Vibrio vulnificus GI:3093975 [PID:g3093975], WbnF [Escherichia coli] GI:5739472, CAPI protein {Staphylococcus aureus} SP|P39858; contains Pfam profile PF01370 NAD dependent epimerase/dehydratase family	0.022846	0.0971256		-0.623551	0.153447		-0.510829	0.076353		0.272887	0.0485849		0.176592	0.45987		-0.188996	0.245249		-0.0941732	0.0872925		-0.0578977	0.200247		-0.161359	0.156112		0.131919	0.316824		-0.502279	0.103875		-0.439938	0.158006		0.646467	0.422194		-0.0289052	0.0409469		-0.399562	0.10313		-0.305443	0.0479267
At1g02010	cytokinesis-related Sec1 protein, putative similar to cytokinesis-related Sec1 protein KEULE [Arabidopsis thaliana] gi|12659318|gb|AAK01291; contains Pfam domain, PF00995: Sec1 family; non-consensus GC donor splice site at exon boundary 46833	-1.43816	0.0701008		-0.16309	0.38107		3.85483	0.0717966		-0.905302	0.118988		-0.489192	0.0860953		-0.0357588	0.339816		-0.366339	0.0184126		0.922228	0.0755127		0.0522305	0.35505		0.0758051	0.342028		0.721053	0.199055		0.949792	0.102444		1.7711	0.172098		-0.0439554	0.487935		-0.847756	0.111781		-0.488271	0.310977
At1g02020	nitroreductase family protein contains Pfam PF00881: nitroreductase family protein profile; contains Prosite PS00343: Gram-positive cocci surface proteins 'anchoring' hexapeptide	2.32529	0.0851383		0.625453	0.152601		1.42969	0.202583		0.126868	0.470166		0.565323	0.0501913		0.46332	0.144917		0.830815	0.0409772		1.19612	0.056146		-0.0321941	0.426732		0.753539	0.458077		0.990972	0.48311		1.14624	0.405684		-0.324702	0.199638		0.0178752	0.122043		0.69507	0.159556		0.407871	0.357772
At1g02030	zinc finger (C2H2 type) family protein identical to C2H2 zinc finger protein ZAT1 [Arabidopsis thaliana] gi|1418321|emb|CAA67227; contains Pfam domain, PF00096: Zinc finger, C2H2 type	1.50229	0.0115315	up	0.263569	0.0530301		-0.0169792	0.212328		-0.0440439	0.386552		-0.32427	0.126049		0.407263	0.306655		-0.223873	0.172592		-0.174876	0.0838017		1.25286	0.072774		2.23048	0.0282654	up	-1.5047	0.0796595		-0.723612	0.124698		-0.573803	0.246275		-0.263569	0.0404869		-0.263569	0.16457		-0.263569	0.152116
At1g02040	zinc finger (C2H2 type) family protein contains Pfam profile: PF00096 zinc finger, C2H2 type	1.25245	0.0282503	up	0	0.113336		0	0.0070369		0.0647253	0.0937301		0.841606	0.0685628		2.47849	0.0440091	up	-0.127396	0.0236069		-0.0167705	0.346299		0.13498	0.0513864		1.16097	0.314913		-0.917974	0.333771		0.357707	0.28684		-1.44771	0.310845		0.0934027	0.211364		0	0.329627		0.473619	0.199055
At1g02050	chalcone and stilbene synthase family protein Similar to rice chalcone synthase homolog, gp|U90341|2507617 and anther specific protein, gp|Y14507|2326772	-0.0769242	0.135627		1.20849	0.271745		1.20361	0.425219		0.113566	0.196137		0.299144	0.409877		0.0432687	0.373781		0.746652	0.214719		1.39087	0.134564		0.262843	0.359814		0.130069	0.293283		0.434759	0.284261		0.0233563	0.145698		-0.205816	0.337447		0.196434	0.385306		0.275793	0.185086		0.749496	0.243869
At1g02060	pentatricopeptide (PPR) repeat-containing protein contains Pfam profile PF01535: PPR repeat	-0.371949	0.0151819		0	0.00722755		0	0.0050563		0.0251435	0.239999		0.176647	0.499845		-0.370128	0.226778		-0.239138	0.19118		1.42779	0.0103322	up	0.200731	0.417936		0.371949	0.427377		0.264792	0.356322		0.35313	0.488863		1.12685	0.314221		0	0.429492		-0.417311	0.348054		0	0.233988
At1g02065	squamosa promoter-binding protein-like 8 (SPL8) identical to squamosa promoter binding protein-like 8 [Arabidopsis thaliana] GI:5931679; contains Pfam profile PF03110: SBP domain	0.454805	0.101613		0	0.435286		0	0.310591		0.206669	0.401364		-0.0651831	0.451586		0.297821	0.0965671		0.0316662	0.102142		0.111589	0.159134		0.0320056	0.480145		-0.454805	0.18422		-0.454805	0.180973		-0.510712	0.358973		1.34046	0.277727		0.295786	0.0938657		0	0.124574		0	0.286879
At1g02070	expressed protein	3.04049	0.015054	up	1.09372	0.0590849		2.11139	0.130789		0.327425	0.108305		0.318738	0.236339		-0.144174	0.241067		-0.213078	0.164668		0.871458	0.0233865		-1.43708	0.169951		-1.00527	0.282577		0.407579	0.106366		-0.385984	0.0124226		-1.71078	0.0481667	down	0.378317	0.38999		1.12382	0.321939		2.28459	0.11228
At1g02080	transcriptional regulator-related contains Pfam PF04054: CCR4-Not complex component, Not1; contains TIGRFAM TIGR01612: reticulocyte binding protein; similar to General negative regulator of transcription subunit 1 (SP:P25655) {Saccharomyces cerevisiae}; Location of ESTs gb|T44328 and gb|AA395265	1.3784	0.157806		1.0519	0.240951		0.829206	0.11265		-0.0285317	0.202677		0.071833	0.358712		-0.242329	0.161343		0.25444	0.0642926		0.485805	0.103742		-0.463512	0.421997		-0.213209	0.345276		-0.300212	0.45627		0.834278	0.196479		0.945663	0.466311		-0.0194161	0.238286		0.0539104	0.116188		0.314033	0.14492
At1g02090	COP9 signalosome complex subunit 7ii / CSN complex subunit 7ii (CSN7) (COP15) / FUSCA protein (FUS5) FUSCA5, CSN7, COP15; identical to CSN complex subunit 7ii [Arabidopsis thaliana] GI:18056671, FUS5 protein of the COP9 complex GI:3288823; identical to cDNA CSN complex subunit CSN7, alternatively spliced	2.29152	0.0387423	up	1.69635	0.140523		0.761508	0.0126026		-0.00476592	0.488862		-0.372119	0.16888		-0.09096	0.166903		0.177252	0.16142		-0.283743	0.00754496		-0.145655	0.408527		-0.453129	0.154614		-0.178067	0.145079		-0.771116	0.0824951		-0.52697	0.101255		0.337438	0.451679		-0.00978219	0.106539		-0.064599	0.275913
At1g02100	leucine carboxyl methyltransferase family protein contains Pfam PF04072: Leucine carboxyl methyltransferase domain; similar to Leucine carboxyl methyltransferase (Protein-leucine O- methyltransferase) (CGI-68) (SP:Q9UIC8) {Homo sapiens}	-2.30714	0.0778677		-2.10297	0.205076		-2.14196	0.0699837		0.0170313	0.352091		0.280792	0.142836		0.603864	0.0996682		0.926377	0.044155		1.03114	0.0437476	up	0.0771058	0.311564		-0.0528549	0.227395		0.479227	0.414154		0.951358	0.102468		1.64186	0.240769		0.479436	0.12566		-0.37252	0.162135		-0.178828	0.205192
At1g02110	proline-rich family protein contains proline-rich domain, INTERPRO:IPR000694	0.0530858	0.257973		0.916385	0.26347		1.92693	0.161848		0.11718	0.320904		0.14132	0.361282		0.0849624	0.311839		-0.203829	0.254038		0.571623	0.0926544		-1.11281	0.288796		0.0625866	0.308489		-0.630402	0.252867		-0.533052	0.247257		-0.0559624	0.400257		-0.483557	0.352003		-0.269601	0.137886		-0.500128	0.0741887
At1g02120	GRAM domain-containing protein-related contains low similarity to PF02893: GRAM domain	-0.893001	0.0831026		0.506837	0.225982		-0.739662	0.135218		-0.0670462	0.113146		0.097893	0.445141		0.243736	0.423301		-0.0339283	0.0520543		1.50114	0.157771		-0.054696	0.17107		0.738427	0.447984		0.436667	0.0880437		0.432693	0.121444		0.811969	0.356549		-0.861852	0.0349394		-0.278846	0.217799		0.963207	0.0732697
At1g02130	Ras-related protein (ARA-5) / small GTP-binding protein, putative identical to Ras-related protein ARA-5 SP:P28188 from [Arabidopsis thaliana]	1.21961	0.027935	up	0.830835	0.127804		-2.23097	0.000672014	down	-0.0788524	0.26571		-0.102192	0.260421		0.0473046	0.404429		0.0333564	0.254191		0.00687088	0.224089		-0.0238849	0.459509		-0.0549404	0.455857		0.00838747	0.485795		0.380853	0.391823		0.21528	0.148352		0.19902	0.0417218		0.00850952	0.23035		0.284105	0.0692379
At1g02140	mago nashi family protein similar to Mago Nashi, Genbank Accession Number U03559; contains Pfam PF02792: Mago nashi protein domain	-0.0164889	0.209453		-0.239385	0.147884		0.279676	0.0630718		0.0392938	0.326642		0.0736528	0.165572		0.0792435	0.00498089		-0.343463	0.0248904		0.105874	0.245374		-0.0638684	0.344124		-0.172214	0.200435		-0.189362	0.198054		-0.242162	0.145441		-0.370894	0.15363		0.0787727	0.209262		-0.0569004	0.00601938		-0.262257	0.421913
At1g02150	pentatricopeptide (PPR) repeat-containing protein low similiarity to DNA-binding protein [Triticum aestivum] GI:6958202; contains Pfam profile: PF01535 PPR repeat	0.686188	0.069197		0.432549	0.47916		0.58749	0.287303		0.0469274	0.333447		0.357501	0.367213		0.49535	0.0225354		0.432764	0.358441		1.39163	0.096832		0.0474844	0.320424		0.28862	0.364542		0.561383	0.461823		0.983987	0.248982		1.01286	0.310963		-0.251239	0.0738506		-0.166173	0.0773252		-0.225639	0.0985361
At1g02160	expressed protein	-0.0621101	0.0516986		0.698553	0.200726		0.741292	0.122336		-0.0105032	0.329698		0.242388	0.111107		0.0890642	0.375894		0.0949773	0.427963		0.290046	0.0370348		7.30713e-05	0.417341		-0.107362	0.24856		0.263175	0.427839		-0.0803801	0.262305		-0.382806	0.1486		0.0877398	0.345552		0.226067	0.0063946		0.288351	0.157192
At1g02170	latex-abundant family protein (AMC1) / caspase family protein contains similarity to latex-abundant protein [Hevea brasiliensis] gb:AAD13216; contains Pfam profile PF00656: ICE-like protease (caspase) p20 domain	0.318505	0.173376		0.820959	0.00101979		0.186754	0.0393318		0.381437	0.0805602		0.469847	0.0669121		0.897666	0.109536		0.818494	0.0058059		-0.325592	0.0840014		0.188758	0.361414		0.899571	0.458879		0.57319	0.0204353		0.556684	0.123604		0.481435	0.469599		-0.415056	0.26438		-0.169606	0.00428635		0.571269	0.156053
At1g02180	ferredoxin-related similar to Ferredoxin. (SP:O78510) [Cryptomonas phi] {Guillardia theta}	-0.201136	0.00767914		1.14078	0.0913807		0.817333	0.215753		-0.48359	0.228006		-0.28481	0.137667		-1.08888	0.0757292		-0.769011	0.0237145		-0.345479	0.0158219		0.013689	0.415654		-0.409106	0.192304		-0.195449	0.261374		-0.184991	0.193827		0.315723	0.484933		-0.550137	0.222714		0.0982322	0.026396		-0.573939	0.320859
At1g02190	CER1 protein, putative similar to CER1 GI:1199467 and maize gl1 homolog (glossy1 locus) GI:1209703 from [Arabidopsis thaliana]	-1.94709	0.00933091	down	-2.2506	0.0397301	down	-1.23206	0.293474		0.245178	0.24485		0.145811	0.156642		0.214125	0.0439497		-0.260998	0.0273593		0.340656	0.19564		-0.217998	0.495647		-0.418913	0.32346		-0.621823	0.208994		-0.857441	0.108548		1.29861	0.17411		-0.41052	0.311956		0.069606	0.444574		0.026002	0.0413858
At1g02205	CER1 protein identical to maize gl1 homolog (glossy1 locus) GI:1209703 and CER1 GI:1199467 from [Arabidopsis thaliana]	-0.532385	0.0816859		0.0145351	0.238229		-0.273784	0.399723		-0.586615	0.178784		-0.433993	0.0565881		-0.214985	0.155386		0.553249	0.238155		-0.665029	0.152955		0.141014	0.380687		0.367482	0.312527		0.244713	0.0833552		0.592351	0.182628		2.36379	0.16564		-0.389459	0.280509		-0.0671801	0.290633		0.036029	0.223497
At1g02210	regulator of shoot apical meristem-related contains weak similarity to no apical meristem NAM (GI:1279640) [Petunia x hybrida]	0	0.0654449		0	0.362841		0	0.130359		-0.350226	0.362419		0	0.283603		-0.15847	0.00697688		-0.0428167	0.2693		0	0.0650761		0	0.0167825		-0.0616165	0.299845		0	0.0124825		0	0.47988		0.375505	0.344687		0	0.158907		0	0.438666		0	0.266611
At1g02220	no apical meristem (NAM) family protein similar to NAC domain protein NAC2 (GI:15148914) {Phaseolus vulgaris}; similar to NAC domain protein NAC2 (GI:21554255) {Arabidopsis thaliana}; contains Pfam PF02365 : No apical meristem (NAM) protein	-2.41663	0.0879727		-1.30213	0.158544		-1.43075	0.0346229	down	-1.03135	0.0276376	down	-1.08824	0.11646		-0.238446	0.165941		-0.0688844	0.0752227		-0.903539	0.121249		0.649346	0.000910601		0.248987	0.199643		1.01006	0.110753		1.15181	0.00903283	up	2.61618	0.423779		-0.437503	0.433298		-1.09784	0.318925		-0.542017	0.028809
At1g02230	no apical meristem (NAM) family protein contains Pfam PF02365: No apical meristem (NAM) protein	-2.30977	0.0626479		-0.689165	0.238256		-0.543953	0.186393		0.49939	0.235212		2.27866	0.0180509	up	2.9727	0.010797	up	3.22543	0.0118157	up	0.709611	0.209145		-0.0684808	0.391923		0.466443	0.234422		1.54151	0.164424		1.69087	0.2387		1.8324	0.158784		0.228477	0.288298		-0.272221	0.234541		-0.0467209	0.0761985
At1g02250	no apical meristem (NAM) family protein contains Pfam PF02365 : No apical meristem (NAM) protein; similar to NAC1 (GI:21554126) (Arabidopsis thaliana)	0	0.152839		0	0.333606		0	0.110732		-0.3788	0.18117		0	0.178751		-0.0587399	0.0197201		-0.0220044	0.11101		0	0.40695		-0.517493	0.48657		0	0.20158		0	0.106352		0	0.158338		0.724363	0.399382		0	0.124822		0	0.257441		0	0.225075
At1g02260	transmembrane protein, putative similar to P protein (Melanocyte-specific transporter protein) (SP:Q04671) {Homo sapiens}; contains 8 transmembrane domains	1.01258	0.032669	up	0.876516	0.111676		0.280067	0.327777		0.0138593	0.47357		0.0534675	0.37483		0.326788	0.127676		-0.331743	0.0654898		0.0764186	0.121701		0.459028	0.474415		0.144391	0.416312		0.328095	0.281835		-1.17985	0.196506		-0.256018	0.323045		-0.367905	0.266341		0.0973329	0.224152		-0.709829	0.3508
At1g02270	endonuclease/exonuclease/phosphatase family protein / calcium-binding EF hand family protein contains Pfam profiles: PF03372 endonuclease/exonuclease/phosphatase family, PF00036 EF hand	0.541931	0.287735		0.673255	0.226783		2.80666	0.0858015		-0.251642	0.104002		-0.473117	0.144248		-0.576024	0.1877		-0.225131	0.27885		0.526484	0.214384		1.39322	0.24412		0.991707	0.484386		-0.00885722	0.39317		0.357702	0.442287		0.54704	0.45908		0.881378	0.265318		0.838537	0.305638		0.74046	0.21671
At1g02280	GTP-binding protein (TOC33) identical to atToc33 protein (GI:11557973) [Arabidopsis thaliana]; Carboxyl-terminal end highly similar to GTP-binding protein SP:U43377, location of EST gb|AA394770 and gb|R30089; identical to cDNA for chloroplast atToc33 protein GI:11557972	1.59104	0.0568057		1.1744	0.137612		1.6529	0.0481711	up	0.18974	0.220549		0.197288	0.196932		0.295465	0.0717136		0.116056	0.174495		1.03413	0.22275		0.221344	0.399055		0.461237	0.473741		0.708326	0.15161		1.13736	0.300485		1.15743	0.202194		0.172022	0.15265		0.174471	0.0265938		0.371219	0.0700259
At1g02290	expressed protein	-2.39765	0.0247897	down	-1.91771	0.0990119		1.1899	0.039664	up	0.240751	0.204176		0.965943	0.0243107		0.659088	0.0321233		1.41181	0.0422787	up	0.406555	0.123569		1.27039	0.23049		0.191473	0.348428		0.833376	0.0176221		1.13345	0.179293		2.3022	0.157039		-0.0499405	0.237331		-0.0585915	0.498106		-0.0943811	0.282787
At1g02300	cathepsin B-like cysteine protease, putative similar to cathepsin B-like cysteine proteinase GI:609175 from [Nicotiana rustica]	-0.578538	0.0285684		-0.897956	0.210847		-0.478613	0.0291376		-0.094885	0.376316		0.122959	0.317919		0.669309	0.0693342		0.873091	0.256645		1.79657	0.102948		0.0189794	0.279912		-0.094467	0.206711		0.315099	0.137724		0.339833	0.0696768		1.52643	0.269373		0.381769	0.415804		-0.0814721	0.117835		0.199828	0.245909
At1g02305	cathepsin B-like cysteine protease, putative similar to cathepsin B-like cysteine proteinase [Nicotiana rustica] GI:609175; contains Pfam profile PF00112: Papain family cysteine protease	-2.87482	0.0538176		-4.55899	0.0249297	down	-4.10125	0.0307384	down	-0.157694	0.0823997		-0.0652416	0.129677		0.275018	0.396108		0.203715	0.270058		0.795873	0.188497		-0.504668	0.179937		-0.345684	0.0307649		-0.882233	0.491862		-0.242664	0.489397		1.0663	0.113483		0.0482607	0.176284		0.664939	0.413032		1.09248	0.156604
At1g02310	glycosyl hydrolase family protein 5 / cellulase family protein / (1-4)-beta-mannan endohydrolase, putative similar to (1-4)-beta-mannan endohydrolase precursor GI:9836826 from [Lycopersicon esculentum]	0.425618	0.0101717		0	0.262622		1.72	0.251212		-0.485068	0.122722		-0.621454	0.155504		-0.216992	0.258325		0.115759	0.00552637		-1.01985	0.0244107	down	1.93634	0.174733		1.97993	0.0519342		-0.425618	0.343668		2.059	0.0269196	up	1.90271	0.278597		0.90421	0.416926		0	0.45661		-0.0967507	0.233903
At1g02320	hypothetical protein	0	0.114803		0	0.486196		0	0.207836		-1.25316	0.0369576	down	-0.679305	0.108861		-0.124052	0.261516		-0.148241	0.285386		-0.422448	0.00952258		0	0.41052		0	0.0246321		0	0.282513		0	0.0104348		2.41592	0.23043		0	0.305944		0	0.264171		1.55435	0.27122
At1g02330	expressed protein contains similarity to hepatocellular carcinoma-associated antigen 59 GI:7158847 from [Homo sapiens]	-0.549945	0.00324447		-0.720493	0.138177		0.115357	0.0503664		0.240614	0.329534		0.130555	0.0667336		0.0169735	0.357026		0.0666266	0.163179		0.266826	0.068276		-0.15239	0.403215		-0.107963	0.265295		-0.241718	0.0732849		-0.0295153	0.18751		0.191799	0.255108		0.26042	0.106867		-0.165096	0.0466389		0.061466	0.0280592
At1g02340	long hypocotyl in far-red 1 (HFR1) / reduced phytochrome signaling (REP1) / basic helix-loop-helix FBI1 protein (FBI1) / reduced sensitivity to far-red light (RSF1) / bHLH protein 26 (BHLH026) (BHLH26) identical to SP|Q9FE22 Long hypocotyl in far-red 1 (bHLH-like protein HFR1) (Reduced phytochrome signaling) (Basic helix-loop-helix FBI1 protein) (Reduced sensitivity to far-red light) [Arabidopsis…	-1.54533	0.0665393		0.880495	0.0885124		-1.17793	0.0582643		0.0931719	0.221021		-0.0133789	0.345282		0.635693	0.105728		1.7728	0.0463731	up	2.49729	0.0987375		-0.0369967	0.421529		0.0029114	0.39511		0.619024	0.175086		0.864345	0.109844		1.95326	0.174157		0.867355	0.00886271		0.528513	0.10303		0.172775	0.0208544
At1g02350	protoporphyrinogen oxidase-related contains very low similarity to protoporphyrinogen oxidase [SP|P55826]	-1.36453	0.0490838	down	-0.768409	0.157959		-0.746202	0.0551191		0.240257	0.0639204		0.461706	0.0157985		0.451531	0.0056859		-0.0516569	0.0376736		-0.0698349	0.231182		0.0742692	0.381022		0.174945	0.354338		0.752702	0.452983		0.831924	0.103335		3.35422	0.2545		0.526328	0.0197813		-0.5071	0.0668975		0.622853	0.0182893
At1g02360	chitinase, putative similar to chitinase precursor GI:5880845 from [Petroselinum crispum]	-1.45216	0.0942761		-4.67019	0.139887		-4.98636	0.00208107	down	0.0615626	0.375304		0.0457658	0.363546		-0.287351	0.0382084		-1.55856	0.181494		-1.20753	0.140875		-0.389537	0.279029		-0.521821	0.0762553		-1.37673	0.083089		-2.08142	0.0103879	down	-0.720268	0.454835		0.358631	0.323187		0.52113	0.431889		1.17954	0.426259
At1g02370	pentatricopeptide (PPR) repeat-containing protein low similarity to DNA-binding protein [Triticum aestivum] GI:6958202; contains Pfam profile PF01535: PPR repeat	0.340494	0.369151		0.588201	0.0652015		-1.27648	0.207569		-0.285065	0.364867		0.319897	0.0212508		-0.145937	0.14226		0.479624	0.48184		0.710157	0.0725452		0.014428	0.383012		0.1111	0.245738		0.188381	0.275006		0.0435644	0.13555		-0.429518	0.225058		0.560204	0.325087		0.262041	0.129082		-0.149239	0.496173
At1g02380	expressed protein	-0.824981	0.0809663		-0.594131	0.068887		-0.523785	0.20508		1.77059	0.0585546		1.72164	0.0897739		0.989522	0.0215016		0.116571	0.110853		-0.58856	0.043857		0.0902792	0.205548		0.272314	0.0540058		0.423232	0.301309		0.517158	0.13616		1.72946	0.189944		0.00734556	0.449286		-0.319001	0.484867		-0.246202	0.184258
At1g02390	phospholipid/glycerol acyltransferase family protein contains Pfam profile PF01553: Acyltransferase	3.70777	0.102242		0.472389	0.0534817		3.22174	0.164197		0.744461	0.000859618		0.592331	0.167108		0.0187472	0.17031		-0.419381	0.212073		-0.786096	0.0531367		0.0303522	0.313266		-1.0753	0.155788		-1.25875	0.158979		-2.85657	0.109327		-2.95949	0.159647		0.455951	0.206283		-0.800388	0.193019		-0.683989	0.227397
At1g02400	gibberellin 2-oxidase, putative / GA2-oxidase, putative similar to GA2ox2 [GI:4678368]; similar to dioxygenase GI:1666096 from [Marah macrocarpus]; contains PF03171 2OG-Fe(II) oxygenase superfamily domain	1.42311	0.0568329		-1.56882	0.107135		0.548395	0.354323		-1.07895	0.0393041	down	-1.22701	0.103518		-0.877119	0.0290574		-0.897388	0.0456213		-0.565941	0.128972		-0.00561081	0.17847		-0.189446	0.147332		-0.222281	0.133055		0.402514	0.467448		1.58199	0.195892		-0.0843005	0.25495		-0.902254	0.104283		-0.412928	0.356305
At1g02405	proline-rich family protein contains proline-rich region, INTERPRO:IPR000694	-0.425984	0.179415		0.329994	0.0526084		0.765786	0.474727		-0.152846	0.201748		-0.325632	0.116157		-0.130913	0.247169		-0.832903	0.0143093		-0.101349	0.111797		-0.415695	0.429394		0.0173887	0.13907		0.122184	0.123297		-0.0150268	0.105818		0.54072	0.139348		0.233728	0.249001		-0.230062	0.15113		0.298253	0.000138464
At1g02410	cytochrome c oxidase assembly protein CtaG / Cox11 family similar to cytochrome c oxidase assembly protein cox11 GI:1244782 from [Saccharomyces cerevisiae]; similar to Cytochrome c oxidase assembly protein COX11, mitochondrial precursor (SP:Q9Y6N1){Homo sapiens}; contains Pfam PF04442: Cytochrome c oxidase assembly protein CtaG / Cox11	0.118525	0.473737		0.215966	0.483107		0.895603	0.0599065		0.0363361	0.39605		0.174669	0.142672		0.0614801	0.412001		0.643285	0.0698766		-0.431014	0.104119		0.0737367	0.43938		0.067439	0.354172		0.470601	0.391753		0.451328	0.493213		0.264997	0.368462		-0.0863433	0.130172		-0.190716	0.0592742		-0.0671064	0.0930982
At1g02420	pentatricopeptide (PPR) repeat-containing protein low similarity to fertility restorer [Petunia x hybrida] GI:22128587; contains Pfam profile: PF01535 PPR repeat	-0.194337	0.189167		-0.0199683	0.0937057		0	0.227104		-0.00593593	0.195643		-0.292774	0.133117		-0.292973	0.167277		-0.301184	0.230058		-0.138672	0.22747		0.472639	0.439577		1.34263	0.0582484		-0.0146631	0.207223		0.0712954	0.36235		1.27021	0.423837		0.974069	0.432048		1.87357	0.0944521		0.519513	0.0295033
At1g02430	ADP-ribosylation factor, putative similar to ADP-ribosylation factor GI:166586 from [Arabidopsis thaliana]	0.954034	0.102747		0.246288	0.263285		-1.0377	0.00870209	down	-0.330416	0.00914378		-0.135457	0.0726188		-0.120702	0.00205017		0.53817	0.113963		-0.782399	0.15492		-0.0964059	0.244212		-0.201862	0.0512355		0.338392	0.259038		-1.63875	0.0675273		-0.958408	0.168733		0.209893	0.0951647		0.094159	0.00210612		0.109179	0.26616
At1g02440	ADP-ribosylation factor, putative similar to ADP-ribosylation factor GB:AAA32729 GI:166586 from (Arabidopsis thaliana)	1.557	0.284976		0.04377	0.47095		-0.440964	0.273564		-0.109945	0.0718666		-0.384401	0.16028		-0.0799765	0.064584		-0.382871	0.138056		-1.19023	0.0411444	down	-0.367844	0.316568		-2.08027	0.200719		-0.263111	0.479501		-0.358809	0.228384		-1.85186	0.134568		-0.130248	0.458716		-0.097437	0.16805		0.628622	0.180146
At1g02450	NPR1/NIM1-interacting protein 1 (NIMIN-1) identical to NIMIN-1 protein [Arabidopsis thaliana] gi|12057154|emb|CAC19844; identical to cDNA NIMIN-1 protein (nimin-1 gene)GI:12057153	2.10125	0.0661945		2.22156	0.0590471		3.58371	0.0377287	up	-0.137364	0.234741		-0.212025	0.239878		0.265178	0.119546		-0.687837	0.0616106		-0.952775	0.176009		0.0613164	0.345968		-0.0471599	0.282409		0.67533	0.394053		1.53028	0.134692		1.90895	0.439965		0.102938	0.310647		0.473497	0.0187252		0.952565	0.00542706
At1g02460	glycoside hydrolase family 28 protein / polygalacturonase (pectinase) family protein similar to polygalacturonase PG1 GI:5669846, PG2 GI:5669848 from (Glycine max); contains PF00295: Glycosyl hydrolases family 28 (polygalacturonases)	2.76005	0.0138516	up	-0.0600853	0.171124		0	0.0252658		-1.25256	0.0125366	down	-1.37767	0.049899	down	-0.647501	0.107161		-0.324086	0.170546		-1.24009	0.0837624		0.37346	0.446634		1.84282	0.0827689		-2.9393	0.067851		-2.81923	0.0462153	down	-3.01698	0.100017		0.205945	0.0261054		0.207851	0.0821304		-0.161513	0.256
At1g02470	expressed protein contains non-consensus splice sites;	-0.491155	0.321967		0.119307	0.104371		3.10989	0.0917279		-1.35613	0.047103	down	-0.822157	0.0712247		-0.0537333	0.14183		0.831287	0.283977		0.337983	0.295744		-0.160935	0.293145		-0.0728466	0.292608		0.222578	0.319671		0.213941	0.351234		1.52035	0.34318		-0.207638	0.270761		-0.468778	0.481191		-0.67727	0.266266
At1g02475	expressed protein	-2.14405	0.0575799		0.115191	0.183758		-1.08424	0.0307165	down	-0.145794	0.190608		0.265471	0.168627		0.97339	0.15116		1.486	0.155195		0.560236	0.101138		0.150923	0.382115		0.297664	0.437224		1.02813	0.340122		1.06549	0.122278		3.39629	0.186076		-1.1857	0.348773		-1.1065	0.402715		-1.06245	0.45626
At1g02490	hypothetical protein	-0.414347	0.199039		0.199745	0.477001		-0.123286	0.286531		0.0126399	0.445324		-0.13504	0.159731		-0.275161	0.16866		0.153075	0.0890822		-1.13316	0.0428193	down	0.299533	0.343959		0.414347	0.224334		0.247201	0.188842		0.266516	0.253021		0.570867	0.211066		-0.498885	0.284567		-0.578846	0.414985		-0.700617	0.489073
At1g02500	S-adenosylmethionine synthetase 1 (SAM1) identical to S-adenosylmethionine synthetase 1 (Methionine adenosyltransferase 1, AdoMet synthetase 1) [Arabidopsis thaliana] SWISS-PROT:P23686	-0.0296844	0.169659		-0.0912777	0.431222		-0.645267	0.0250392		-0.268335	0.00159911		-0.642892	0.00363794		-1.08464	0.0205888	down	-1.40906	0.0601514		-0.395053	0.00767888		-0.238674	0.246142		-0.174662	0.17073		-0.961295	0.0292377		-1.24576	0.0742429		-1.77157	0.0502392		-0.265695	0.0571841		-0.529274	0.0717955		-0.952148	0.0516802
At1g02510	outward rectifying potassium channel, putative (KCO4) similar to kco1 [Arabidopsis thaliana] gi|2230761|emb|CAA69158; member of the 2 pore, 4 transmembrane (2P/4TM) K+ channel family, PMID:11500563	0	0.382863		0	0.428169		0	0.0425025		0.12884	0.212957		-0.0202824	0.161876		0.399627	0.262756		-0.159709	0.243139		-0.198961	0.216065		0	0.119919		0	0.361453		0	0.388756		0	0.105133		1.47159	0.335375		0	0.156435		0	0.230051		0	0.371484
At1g02520	multidrug resistance P-glycoprotein, putative similar to multidrug-resistant protein CjMDR1 GI:14715462 from [Coptis japonica]	0.753975	0.0613163		1.32582	0.125334		1.95123	0.030526	up	0.405182	0.204451		0.45675	0.0829652		0.661778	0.233717		1.21675	0.0456231	up	0.393699	0.217504		-0.10156	0.39207		-0.246489	0.185214		0.496229	0.412058		0.976412	0.0348703		1.45485	0.282248		0.0946459	0.237188		-0.0689745	0.198064		0.0132327	0.0340954
At1g02530	multidrug resistance P-glycoprotein, putative similar to multidrug-resistant protein CjMDR1 GI:14715462 from [Coptis japonica]	1.66569	0.0620413		2.2107	0.0564482		1.59233	0.0153415	up	0.408581	0.105743		0.367618	0.223074		0.958228	0.0180484		1.8369	0.0636129		-0.125095	0.263592		-0.067006	0.346655		-0.463934	0.197632		-0.0186176	0.25626		0.416854	0.121353		0.842259	0.263417		-0.281411	0.015337		-0.733624	0.496521		-0.833708	0.0201348
At1g02540	hypothetical protein	0	0.175569		0	0.435499		0	0.2747		0	0.0880189		0	0.41677		0	0.258647		0	0.00348035		0	0.159182		0	0.328367		0	0.178247		-0.198644	0.474536		0	0.403445		0	0.486225		0	0.486554		0	0.210015		0	0.295117
At1g02550	invertase/pectin methylesterase inhibitor family protein low similarity to pectinesterase from Lycopersicon esculentum SP|Q43143, Arabidopsis thaliana SP|Q43867; contains Pfam profile PF04043: Plant invertase/pectin methylesterase inhibitor	0	0.225242		0	0.370835		0	0.138897		0	0.460914		0.239297	0.205752		0	0.294746		5.7123	0.24034		0	0.455277		0	0.170805		0	0.430213		0	0.0745184		0	0.203687		1.05693	0.277822		0	0.262555		0	0.0487871		0	0.212783
At1g02560	ATP-dependent Clp protease proteolytic subunit (ClpP1) identical to nClpP1 GB:BAA82065 GI:5360579 from [Arabidopsis thaliana]; contains Pfam profile PF00574: Clp protease; contains TIGRfam profile TIGR00493: ATP-dependent Clp protease, proteolytic subunit ClpP	-0.395308	0.0988065		-0.0192514	0.321722		1.12619	0.0436139	up	-0.0622049	0.14566		-0.217718	0.0125837		-0.478649	0.0279091		-0.419474	0.0942547		-0.34677	0.0434578		-0.101592	0.388032		-0.126903	0.273227		-0.0955679	0.112281		-0.0548584	0.28856		0.0537491	0.192612		0.233941	0.182213		0.00317998	0.183547		0.137578	0.0101844
At1g02570	expressed protein	1.50116	0.124365		2.0233	0.100293		5.06642	0.0457639	up	-0.521725	0.025338		-0.916761	0.0637982		-0.60792	0.103136		-1.2138	0.0425836	down	-1.46445	0.118281		-0.395241	0.391955		-0.902541	0.266757		-0.624351	0.164876		0.173437	0.159246		2.3681	0.402219		0.375317	0.0169394		-0.375017	0.0644068		-1.25701	0.128564
At1g02580	maternal embryogenesis control protein / MEDEA (MEA) nearly identical to MEDEA GB:AAC39446 GI:3089625 from [Arabidopsis thaliana]; contains Pfam profile PF00856: SET domain	-3.49254	0.054217		-3.44266	0.0323873	down	-0.587581	0.0546109		-0.00875755	0.321989		-0.273085	0.240322		0.862002	0.0741597		1.15049	0.0716885		0.243422	0.442354		0.0899265	0.165951		0.34442	0.166512		1.86807	0.0660474		1.93033	0.336003		3.01678	0.281455		1.14471	0.306863		-0.0616438	0.201564		0.543403	0.0431625
At1g02590	aldehyde oxidase, putative similar to aldehyde oxidase GB:BAA28630 GI:3172044 from [Arabidopsis thaliana]	0	0.290066		0	0.285385		0	0.0943206		0.539339	0.0202283		-1.15378	0.287255		0	0.110847		0	0.150958		-0.0820191	0.464202		0	0.481378		0	0.312259		0	0.145929		0.776008	0.180772		0.533315	0.234442		0	0.227843		0	0.14521		0	0.0822785
At1g02610	zinc finger (C3HC4-type RING finger) family protein contains Pfam profile: PF00097 zinc finger, C3HC4 type (RING finger)	-2.48067	0.0641116		-2.00937	0.0836146		-1.09665	0.127764		0.863258	0.168313		1.42057	0.0462238	up	1.85094	0.0416261	up	3.80078	0.0878901		1.67371	0.0597921		1.22211	0.354686		1.37147	0.255721		1.08496	0.44507		1.21201	0.233253		2.50681	0.282732		0.137455	0.437151		1.32352	0.173829		1.77992	0.0864035
At1g02620	GTP-binding protein (SAR1A) identical to GTP-binding protein Sar1 (SP:O04834) [Arabidopsis thaliana]; contains domain PF00025: ADP-ribosylation factor family	-0.0817179	0.126943		0.916737	0.180715		0	0.157457		-0.601199	0.303769		0.0289584	0.497226		0.278007	0.232445		-0.0936619	0.122961		0.747232	0.307666		0.0817179	0.13438		0.0817179	0.196593		0.0817179	0.164074		0.0817179	0.324068		1.34825	0.262857		-0.188372	0.24802		0.831349	0.2542		1.90039	0.155003
At1g02630	equilibrative nucleoside transporter, putative (ENT8) identical to putative equilibrative nucleoside transporter ENT8 [Arabidopsis thaliana] GI:28207664; contains similarity to SWISS-PROT:O54699 equilibrative nucleoside transporter 2 (Equilibrative nitrobenzylmercaptopurine riboside-insensitive nucleoside transporter, Equilibrative NBMPR-insensitive nucleoside transporter, Nucleoside transporter,…	0	0.362719		0	0.122079		0	0.101968		0	0.348473		0	0.207931		0.266707	0.233819		0	0.0887466		0	0.48083		0	0.0969641		0	0.162631		0	0.421928		0	0.0819473		0	0.0506353		0	0.3758		0	0.290806		0.201253	0.142412
At1g02640	glycosyl hydrolase family 3 protein similar to beta-xylosidase GB:Z84377 GI:2102655 from [Aspergillus niger]	-1.18417	0.0603444		0.32982	0.206223		-1.19612	0.0508129		-0.393564	0.00603877		-0.835407	0.0815475		-1.29219	0.219593		-2.44164	0.0212321	down	-0.486887	0.0598865		0.869061	0.0188098		0.941844	0.133514		0.757376	0.0983683		-0.831946	0.0795197		-0.268081	0.065628		-0.4144	0.378072		-0.264737	0.153139		-0.798942	0.302014
At1g02650	DNAJ heat shock N-terminal domain-containing protein contains Pfam profile PF00226: DnaJ domain	-0.446002	0.252953		1.13254	0.136551		-0.261743	0.490633		-0.262818	0.092846		-0.737742	0.168827		-0.31823	0.151771		-0.277271	0.0294024		-0.180017	0.134474		0.758655	0.187093		1.80666	0.136806		0.275065	0.464044		0.339613	0.426608		-0.214945	0.324549		0.794053	0.202866		2.61658	0.0432518	up	1.65052	0.311278
At1g02660	lipase class 3 family protein contains Pfam profile PF01764: Lipase	0.962748	0.133713		-1.12689	0.196501		-0.184192	0.000133962		0.348621	0.00709868		0.585343	0.0667781		0.493985	0.0136407		3.29016	0.0178461	up	-0.0942739	0.0674798		0.815576	0.220573		0.700106	0.172495		0.957716	0.185847		2.01059	0.0356763	up	3.70399	0.136565		-0.589077	0.335683		-0.818396	0.463543		-0.734293	0.0740428
At1g02670	DNA repair protein, putative similar to SP|P79051 DNA repair protein rhp16 (RAD16 homolog) {Schizosaccharomyces pombe}; contains Pfam profiles PF00271: Helicase conserved C-terminal domain, PF00176: SNF2 family N-terminal domain	3.34789	0.0836257		1.06908	0.119992		0	0.13892		0.0262352	0.199188		0.650469	0.106103		-0.0739815	0.402417		-0.00559633	0.0775393		0.158599	0.268227		-0.469822	0.350941		-0.189912	0.34704		-3.34789	0.0941938		-3.38715	0.122523		-2.23756	0.182201		1.41422	0.309236		3.68531	0.0822346		1.76311	0.246556
At1g02680	transcription initiation factor IID (TFIID) 18 kDa subunit (TAFII-18) family protein similar to transcription factor TFIID (SP:Q15543) [Homo sapiens]; contains Pfam PF02269: Transcription initiation factor IID, 18kD subunit	1.5279	0.0322442	up	0.427309	0.125298		0.652119	0.105243		0.473683	0.0351699		0.695485	0.0743822		0.713451	0.0466906		0.798273	0.0460406		0.716605	0.0279672		0.32056	0.275865		0.685082	0.341884		0.638108	0.172973		0.669058	0.111644		0.724962	0.104448		-0.324948	0.227616		-0.194984	0.100769		-0.151495	0.139291
At1g02690	importin alpha-2 subunit, putative similar to importin alpha-2 subunit (Karyopherin alpha-2 subunit) (KAP alpha) SP:O04294 from [Arabidopsis thaliana]	-1.10018	0.076593		-0.319309	0.180369		-0.422666	0.0680578		0.0778067	0.148009		-0.238047	0.129048		-0.717513	0.00851471		-1.27253	0.0432113	down	-0.489961	0.0374317		-0.264318	0.125191		-0.196388	0.151156		0.122398	0.177353		0.0864323	0.461655		1.20079	0.392239		-0.674442	0.11348		-1.07782	0.0344627	down	-1.05279	0.171829
At1g02700	expressed protein similar to hypothetical protein GB:CAB80707 GI:7268598 from [Arabidopsis thaliana]	-1.56667	0.114986		-0.36558	0.32365		1.49529	0.115999		0.0800224	0.498826		0.269418	0.00412215		-0.00650129	0.314272		-1.17386	0.0788625		-0.460291	0.220046		-0.384113	0.341116		-0.320046	0.235292		-0.283022	0.21209		0.160961	0.188851		0.622022	0.244151		-0.67472	0.109448		-1.02439	0.13137		-1.11266	0.482472
At1g02710	glycine-rich protein	1.34866	0.0207462	up	3.09815	0.098547		0.381822	0.0375288		0.0659743	0.189251		-0.0383496	0.0483032		0.134511	0.174444		-0.719509	0.064027		-0.485791	0.19543		-0.486212	0.399294		-1.45285	0.066343		-1.76386	0.116003		-1.50771	0.14023		-0.38473	0.37288		0.564474	0.00640901		1.41042	0.0431839	up	1.39361	0.0852234
At1g02720	glycosyl transferase family 8 protein low similarity to putative glycosyl transferase from Neisseria gonorrhoeae [GI:595812]; contains Pfam glycosyl transferase family 8 domain PF01501	-1.20028	0.00459729	down	-0.814025	0.183626		-0.849893	0.0680841		-0.496836	0.0345284		-1.19757	0.128891		-0.90127	0.0227778		-0.29515	0.0979924		-0.923608	0.0188078		0.223576	0.0295316		0.525699	0.151868		0.316441	0.340246		0.491099	0.471877		1.16868	0.0642687		-0.201456	0.347206		-0.514152	0.289539		-0.177433	0.181426
At1g02730	cellulose synthase family protein similar to cellulose synthase catalytic subunit [gi:13925881] from Nicotiana alata, cellulose synthase-4 [gi:9622880] from Zea mays	-0.418176	0.153942		-0.0282497	0.142452		0.907615	0.0325454		-0.851322	0.0884306		-1.2663	0.035311	down	-1.44271	0.21215		-1.82965	0.0210791	down	-2.45127	0.0565725		-0.29372	0.302818		-1.63835	0.0965434		-2.17777	0.130422		-2.38761	0.13027		-1.08267	0.296985		0.364857	0.194708		-1.09033	0.358119		-2.75138	0.128591
At1g02740	MRG family protein member of Pfam PF05712: MRG; similar to Transcription factor-like protein MRG15 (MORF-related gene 15 protein) (MSL3-1 protein) (Protein HSPC008/HSPC061) (SP:Q9UBU8) {Homo sapiens}	1.35868	0.0457055	up	0.163463	0.371954		-0.0662816	0.329642		0.111185	0.317684		-0.702424	0.310123		-0.517742	0.161905		0	0.0661786		1.56045	0.238427		0.23612	0.313159		0.142818	0.385267		-1.73603	0.172217		-1.62647	0.00148791	down	-1.29358	0.174992		-0.458707	0.493621		-0.301515	0.211061		0.253864	0.0638078
At1g02750	drought-responsive family protein contains similarity to drought-induced mRNA, Di19 [Arabidopsis thaliana] gi|469110|emb|CAA55321	0.428957	0.446532		0.814714	0.233959		-1.34074	0.12998		1.14826	0.113325		1.42142	0.135039		2.18462	0.169499		2.7592	0.0307361	up	0.167668	0.295286		1.08244	0.235028		0.883183	0.138738		0.856292	0.168824		1.46889	0.315783		0.239971	0.351492		-0.804193	0.289964		0.379437	0.132594		0.668408	0.215224
At1g02770	expressed protein contains Pfam profile PF04776: Protein of unknown function (DUF626)	0	0.375236		1.31179	0.216116		0	0.212687		0.254099	0.00170915		0.62539	0.269809		1.10602	0.141332		-0.139143	0.453051		0.151589	0.378729		0	0.358784		0	0.478031		0	0.466815		0	0.209845		0.560969	0.251778		-0.199278	0.32564		1.09829	0.433102		1.03939	0.101238
At1g02780	60S ribosomal protein L19 (RPL19A) similar to ribosomal protein L19 GI:36127 from [Homo sapiens]	-0.714758	0.00947285		-0.644658	0.0442614		-0.325338	0.114463		-0.0541901	0.417679		0.0155204	0.475744		0.0357312	0.421847		-0.405412	0.0786174		-0.0571926	0.395878		-0.0797799	0.487798		-0.315218	0.113466		-0.138204	0.0619543		-0.769083	0.0148807		-1.16958	0.0138767	down	0.300812	0.340118		-0.221215	0.183342		-0.646393	0.0902844
At1g02790	exopolygalacturonase / galacturan 1,4-alpha-galacturonidase (PGA3) / pectinase identical to SP|P49062 Exopolygalacturonase clone GBGE184 precursor (EC 3.2.1.67) (ExoPG) (Galacturan 1,4-alpha-galacturonidase) {Arabidopsis thaliana}	-0.0959514	0.0595689		0	0.315058		0	0.142489		0.323203	0.128842		0.067118	0.473217		-0.168742	0.409741		0.348776	0.172309		-0.182524	0.44893		0.0959514	0.220982		-0.0325854	0.149143		0.0959514	0.426002		0.0959514	0.446064		1.03081	0.268154		0	0.484327		0	0.44203		0	0.0876604
At1g02800	endo-1,4-beta-glucanase / cellulase (CEL2) identical to endo-1,4-beta glucanase; ATCEL2 GI:3132891 from [Arabidopsis thaliana]	4.04906	0.118618		0	0.0462916		0	0.19999		0.820597	0.254941		-0.194529	0.369461		-0.037883	0.063983		-0.144994	0.0600407		0.173246	0.105033		-1.39641	0.34788		-2.11878	0.118503		-2.75848	0.12199		-4.04906	0.131099		-1.63989	0.245328		0	0.496927		0	0.0242544		0	0.166987
At1g02810	pectinesterase family protein contains Pfam profile: PF01095 pectinesterase	-1.42453	0.0303993	down	-2.19539	0.148024		-1.30653	0.0111631	down	-0.0534694	0.239536		-0.996651	0.0332562		-1.9444	0.0552183		-0.669119	0.0217618		-1.10675	0.101721		-0.608987	0.145925		-2.57554	0.0461725	down	-1.80644	0.00355775	down	-2.44551	0.00207365	down	-1.26922	0.296793		-0.125051	0.374792		-1.36445	0.259244		-2.19687	0.148854
At1g02813	expressed protein contains Pfam profile PF04398: Protein of unknown function, DUF538	0	0.242821		0	0.0965015		0	0.100919		0.0269004	0.182383		-0.941269	0.153318		-0.0721941	0.276047		-0.20912	0.428961		-0.187035	0.00353099		0	0.0313634		0	0.417256		0	0.0866902		0	0.259231		1.70421	0.247474		0	0.138725		0	0.457904		-0.242488	0.428605
At1g02816	expressed protein contains Pfam profile PF04398: Protein of unknown function, DUF538	-2.33917	0.085717		0.594612	0.026992		-0.349481	0.0593947		-0.209526	0.00395534		-0.481298	0.161717		-0.814947	0.0274272		-1.21676	0.00809879	down	-0.429678	0.0885837		0.0293465	0.273718		0.976789	0.252912		1.44383	0.413125		1.57801	0.472688		2.61368	0.1542		0.415058	0.227538		0.249617	0.298884		0.614455	0.0797103
At1g02820	late embryogenesis abundant 3 family protein / LEA3 family protein similar to late embryogenis abundant protein 5 GI:2981167 from [Nicotiana tabacum]; contains Pfam profile PF03242: Late embryogenesis abundant protein	1.33334	0.154266		0	0.280826		0	0.0703581		0	0.3397		0.216894	0.459504		0	0.368671		-0.0983642	0.269077		0.0251812	0.018625		0.0388513	0.386707		1.04201	0.24555		-1.33334	0.218397		-1.33334	0.366597		0.658513	0.485512		0	0.219208		0	0.485331		0	0.267996
At1g02830	60S ribosomal protein L22 (RPL22A) similar to ribosomal protein L22 GI:710294 from [Rattus norvegicus]	0	0.375028		0	0.179483		0	0.0817757		0.36672	0.284117		0	0.261784		0	0.00963662		0	0.0203079		0	0.00771659		0	0.256719		0	0.311895		0	0.0985181		0	0.0887572		0.692325	0.274474		0	0.452058		0	0.0142627		0	0.454129
At1g02840	pre-mRNA splicing factor SF2 (SF2) / SR1 protein identical to SP|O22315 Pre-mRNA splicing factor SF2 (SR1 protein) {Arabidopsis thaliana}	-1.27706	0.0790589		-1.94387	0.152451		-2.54512	0.0132001	down	0.169034	0.146788		0.312381	0.0494663		0.42809	0.229895		0.217034	0.333234		1.5344	0.076485		0.154878	0.175286		0.288858	0.268286		0.16555	0.454129		0.773383	0.269736		0.798531	0.361522		-0.520304	0.148536		-0.309432	0.21842		0.0878295	0.0971943
At1g02850	glycosyl hydrolase family 1 protein contains Pfam PF00232 : Glycosyl hydrolase family 1 domain; TIGRFAM TIGR01233: 6-phospho-beta-galactosidase; similar to hydroxyisourate hydrolase (GI:19569603) [Glycine max]	-3.92102	0.0997187		-3.55813	0.131552		-2.88042	0.0785548		0.255938	0.0146269		0.929945	0.0600706		1.97521	0.0254484	up	2.19452	0.0037131	up	0.653341	0.0465199		-0.201045	0.21307		0.0038786	0.202715		0.714688	0.0445909		1.07724	0.00887352	up	2.29769	0.063998		0.421628	0.0545485		-0.0220406	0.436277		0.298616	0.445021
At1g02860	SPX (SYG1/Pho81/XPR1) domain-containing protein / zinc finger (C3HC4-type RING finger) protein-related weak similarity to tripartite motif protein TRIM13 [Mus musculus] GI:12407427, gpStaf50 [Homo sapiens] GI:899300; contains Pfam profiles PF03105: SPX domain, PF00097: Zinc finger, C3HC4 type (RING finger)	-0.531023	0.084743		0.206611	0.406872		-0.456133	0.0630174		1.04683	0.00582974	up	1.9343	0.0142142	up	1.9567	0.0102281	up	3.1329	0.0486829	up	1.15394	0.0550992		2.06676	0.359033		1.88643	0.0688214		1.9372	0.0790514		3.77477	0.0102884	up	3.43356	0.12169		1.71108	0.115473		1.56978	0.0197963	up	1.88502	0.0999718
At1g02870	expressed protein	0.88333	0.103933		0.475713	0.161505		0.523252	0.131788		-0.130612	0.333685		0.09062	0.350192		-0.109477	0.0541574		-0.799541	0.0764618		-0.220285	0.100741		0.0629502	0.496126		-0.0274322	0.379562		-0.352996	0.212462		-1.03573	0.131805		-0.956576	0.151426		-0.314874	0.155495		-0.105733	0.0901393		-0.549986	0.187749
At1g02880	thiamin pyrophosphokinase, putative similar to thiamin pyrophosphokinase [Mus musculus] gi|6468206|dbj|BAA87040	-3.8362	0.0283172	down	-2.84486	0.0760339		-5.30332	0.0344109	down	-0.0878724	0.0600237		0.416368	0.0946772		0.442834	0.0996764		0.696196	0.0104863		-0.14722	0.0403146		0.604358	0.104167		0.902488	0.0209116		1.33024	0.165081		1.67636	0.108958		3.48232	0.0149166	up	0.598629	0.38671		-0.0621024	0.450649		-0.233469	0.489677
At1g02890	AAA-type ATPase family protein contains Pfam domain, PF00004: ATPase, AAA family; similar to mitochondrial sorting protein 1 (MSP1) (TAT-binding homolog 4) (Swiss-Prot:P28737) [Saccharomyces cerevisiae]	0.128562	0.0642999		0.478376	0.213485		0.477985	0.0231706		0.215475	0.211861		0.584397	0.0477383		0.61451	0.187827		0.500899	0.100826		0.553925	0.0424009		0.0114652	0.497996		0.171312	0.416642		0.493352	0.362946		1.71609	0.00399999	up	1.99148	0.175389		0.0607766	0.157593		0.174701	0.0762131		0.565627	0.0628792
At1g02900	rapid alkalinization factor (RALF) family protein similar to RALF precursor [Nicotiana tabacum] GI:16566316	-6.49198	0.0786891		-5.73531	0.113896		-0.282968	0.038467		-0.151388	0.194284		-0.736855	0.00133559		-1.58129	0.0738957		-2.22809	0.0589044		-1.69537	0.021071	down	0.0612089	0.151727		0.155711	0.138593		0.907743	0.119494		1.73745	0.0578838		2.64269	0.000488606	up	0.0097552	0.179752		-0.049226	0.377547		0.131101	0.32814
At1g02910	tetratricopeptide repeat (TPR)-containing protein contains Pfam profile PF00515: TPR Domain	0.623324	0.0961907		0.714445	0.120718		1.37019	0.0395177	up	-0.0227779	0.384823		0.604659	0.0918706		0.827988	0.0459704		1.05211	0.0649931		0.677595	0.0917976		0.019448	0.405803		0.171498	0.412188		0.424835	0.297741		0.227157	0.222301		1.02644	0.225313		0.346861	0.230102		-0.150084	0.196101		0.191416	0.211513
At1g02920	glutathione S-transferase, putative similar to glutathione S-transferase GI:860955 from [Hyoscyamus muticus]; supported by cDNA GI:443697.	-4.9497	0.0979457		-1.4347	0.046674	down	1.2865	0.131025		-0.462598	0.0633425		-1.0625	0.0642985		-0.887979	0.061808		-1.37888	0.0599925		-0.123272	0.0179178		-0.709826	0.156807		0.364985	0.226474		0.252458	0.161917		0.491011	0.08895		2.40903	0.0206493	up	-0.137052	0.308254		-1.14362	0.103655		-0.852448	0.0906873
At1g02930	glutathione S-transferase, putative similar to glutathione S-transferase GI:860955 from [Hyoscyamus muticus]	-3.67265	0.00210773	down	-3.21342	0.130259		-2.15717	0.0194057	down	-0.483181	0.0969573		-0.989153	0.115635		-0.941355	0.028288		-1.73905	0.0317488	down	-1.31597	0.091723		-0.0377932	0.171154		0.755021	0.0696964		1.04964	0.121274		1.17947	0.060798		2.20883	0.0106224	up	-0.0268602	0.227855		-0.572896	0.434925		-0.150924	0.289765
At1g02940	glutathione S-transferase, putative similar to glutathione S-transferase GI:860955 from [Hyoscyamus muticus]	0	0.0652199		0	0.449142		0	0.000263266		-0.353615	0.377832		-0.253393	0.169054		-0.495741	0.355063		-0.00514105	0.253211		-0.162852	0.436089		0	0.227775		0	0.105303		0	0.25269		0	0.35709		0.803221	0.228913		0	0.0361595		0	0.346792		0	0.36921
At1g02950	glutathione S-transferase, putative similar to glutathione-S-transferase GI:169887 from [Silene vulgaris]	0.501994	0.385819		0.211378	0.498342		0.190665	0.270552		-0.37255	0.0491627		-0.216495	0.0927493		-0.122842	0.161299		-1.54157	0.0251064	down	-0.0310397	0.12929		-0.429533	0.250788		-0.406398	0.293778		-0.535339	0.123644		-1.00368	0.0881297		-0.846795	0.218929		-0.360026	0.223666		-0.325535	0.0200195		-0.802245	0.0184034
At1g02960	expressed protein	-0.626364	0.0766222		0.179711	0.411789		-0.162023	0.00172385		0.333167	0.101509		0.736212	0.029019		0.657325	0.0199677		0.764228	0.0781292		0.97882	0.0587783		0.110696	0.367396		0.278077	0.431257		0.728178	0.186805		1.01669	0.059124		1.62193	0.219595		-0.479126	0.415047		-0.468577	0.116923		0.110046	0.0434841
At1g02965	hypothetical protein	0	0.467688		0.770839	0.251561		0	0.222346		0.723568	0.215272		1.17681	0.0140646	up	1.11259	0.00346614	up	0.12063	0.327934		0.22838	0.39629		0	0.00188594		0	0.340278		0	0.0345612		0	0.465252		0.472109	0.135037		-0.770839	0.242054		-1.44225	0.449852		-0.986814	0.244448
At1g02970	protein kinase, putative similar to Wee1-like protein GI:5821717 from [Zea mays]	-0.230909	0.459665		-0.179456	0.153606		1.06638	0.143757		-0.0707348	0.22252		-0.317486	0.408249		-0.721089	0.243065		-0.0712065	0.434601		-0.00846364	0.36384		0.141684	0.205636		-0.0149424	0.19855		0.180661	0.0554505		0.230909	0.0199175		-0.231708	0.370023		0.471991	0.40178		-0.0342429	0.374962		0.179456	0.0825897
At1g02980	cullin family protein similar to cullin 1 [Homo sapiens] GI:3139077; contains Pfam profile PF00888: Cullin family	5.13065	0.0733002		3.38676	0.238139		0	0.218228		-0.163222	0.426351		-0.00182306	0.441367		-0.0519326	0.26798		-0.0705123	0.339133		-0.193876	0.317285		-0.117911	0.304117		-0.288862	0.00962475		-3.62004	0.0505174		-3.03489	0.0238401	down	-3.18752	0.153907		-1.99988	0.258292		3.24779	0.0840336		1.75278	0.482935
At1g02990	expressed protein similar to mature-parasite-infected erythrocyte surface antigen (GI:160409) {Plasmodium falciparum}	2.34122	0.00707301	up	2.70507	0.184064		3.07532	0.173727		-0.31913	0.0859441		-0.345411	0.0631427		-0.405149	0.0296557		-0.0124718	0.374899		0.278096	0.199087		-0.0389596	0.378725		0.57078	0.295322		0.387961	0.269241		0.995652	0.0756582		0.0896042	0.225869		-0.458431	0.278578		0.0865607	0.0105227		0.0567694	0.0629807
At1g03000	AAA-type ATPase family protein contains Pfam domain, PF00004: ATPase, AAA family ('A'TPases 'A'ssociated with diverse cellular 'A'ctivities)	1.87078	0.024353	up	1.44615	0.139693		1.94415	0.179931		0.208413	0.225782		-0.00380133	0.366515		-0.351338	0.130147		-0.639285	0.0163318		0.731775	0.0528184		-0.0124217	0.242288		0.392494	0.388874		0.35656	0.0118626		0.8394	0.371601		-0.296892	0.129574		-0.085137	0.448275		0.534945	0.224361		0.72956	0.0618415
At1g03010	phototropic-responsive NPH3 family protein contains NPH3 family domain, Pfam:PF03000	-0.462136	0.281939		0.00857908	0.269246		-0.298901	0.370218		-0.0458682	0.423184		0.633383	0.271873		-0.0719632	0.326696		0.589665	0.148515		-0.203701	0.0225828		0.218708	0.177733		0.138621	0.0225122		0.247613	0.283816		0.370503	0.225648		-0.13819	0.292494		-0.00857908	0.0879089		1.06269	0.022095	up	1.22878	0.169019
At1g03020	glutaredoxin family protein contains INTERPRO Domain IPR002109, Glutaredoxin (thioltransferase)	0	0.0536937		0	0.458001		0	0.116155		0.34632	0.0129549		-0.218896	0.182009		-0.0294832	0.0414544		0	0.295136		0	0.292695		0	0.174153		0	0.103073		0	0.128586		0	0.124234		1.15409	0.310784		0	0.303836		0	0.203998		0	0.207859
At1g03030	phosphoribulokinase/uridine kinase family protein contains Pfam PF00485: Phosphoribulokinase / Uridine kinase family; Belongs to Interpro IPR006083 Phosphoribulokinase/uridine kinase family; similar to Uridine kinase (Uridine monophosphokinase) (SP:P27515) {Saccharomyces cerevisiae}; ESTs gb|AA585719, gb|AA728503 and gb|T22272 come from this gene	0.514382	0.0386503		0.70578	0.0679095		2.03377	0.162913		-0.0115032	0.494943		0.361816	0.0951964		0.591282	0.178242		1.48724	0.0802945		0.449205	0.0123973		-0.41444	0.493233		-0.25926	0.028122		-0.989741	0.000136352		-1.43376	0.00630043	down	-0.145012	0.0409514		-0.180825	0.315772		-1.11657	0.427331		-0.813833	0.435392
At1g03040	basic helix-loop-helix (bHLH) family protein component of the pyruvate dehydrogenase complex E3, contains PF|00010 helix-loop-helix DNA-binding domain. ESTs gb|T45640 and gb|T22783 come from this gene	-2.07507	0.0231899	down	-1.51787	0.177665		-0.796166	0.187576		-0.288639	0.120428		-0.303954	0.180782		0.189348	0.0157935		-1.19946	0.143946		0.813706	0.165268		-0.265695	0.376431		-0.0717892	0.0964808		-0.641193	0.401397		-1.14475	0.0604282		-0.646772	0.0132978		-1.07408	0.452072		-0.0556676	0.311235		-0.30769	0.0325934
At1g03050	epsin N-terminal homology (ENTH) domain-containing protein / clathrin assembly protein-related contains Pfam PF01417: ENTH domain. ENTH (Epsin N-terminal homology) domain; similar to CLATHRIN COAT ASSEMBLY PROTEIN AP180 - Mus musculus, SWISSPROT:Q61548	0	0.239558		0	0.172926		0	0.153762		0	0.435463		0.0363501	0.069105		0.686059	0.0866762		-0.0625098	0.0908495		-0.0625887	0.0683797		0	0.464316		0	0.230972		0	0.438924		0	0.304368		0.815946	0.191035		0	0.265743		0	0.117388		0	0.0106606
At1g03055	expressed protein	0.244755	0.137192		0	0.0762894		3.17778	0.0524661		0.114394	0.291808		0.616209	0.286192		0.57162	0.141465		-0.189714	0.240065		-0.0941891	0.163436		-0.0892164	0.384251		-0.244755	0.354055		-0.244755	0.196799		-0.244755	0.296561		2.56408	0.301971		0.607747	0.38189		0	0.403303		-0.22103	0.109448
At1g03060	WD-40 repeat family protein / beige-related similar to BEIGE (GI:3928547) [Rattus norvegicus]; Similar to gb|U70015 lysosomal trafficking regulator from Mus musculus and contains 2 Pfam PF00400 WD-40, G-beta repeats. ESTs gb|T43386 and gb|AA395236 come from this gene	1.03261	0.0540345		1.62858	0.128274		1.99144	0.173468		-0.190043	0.0760941		-0.25596	0.22151		0.0948516	0.453553		0.916563	0.146611		0.155299	0.317768		0.0220086	0.201599		0.181743	0.463274		-0.0238359	0.190436		0.605908	0.299403		0.680788	0.19017		-0.175397	0.206702		-0.306683	0.225094		0.0115342	0.46284
At1g03070	expressed protein low similarity to N-methyl-D-aspartate receptor-associated protein [Drosophila melanogaster] GI:567104; contains Pfam profile PF01027: Uncharacterized protein family UPF0005	-1.45306	0.0914406		3.35429	0.0533806		-0.20467	0.328692		1.54334	0.0297718	up	2.20119	0.118919		1.86493	0.131169		1.82849	0.139852		0.0391533	0.240239		0.0130238	0.194537		0.308684	0.270652		0.949291	0.0990505		3.32316	0.00842441	up	3.55188	0.180258		-0.230676	0.0331762		0.0380308	0.343609		0.298591	0.0766671
At1g03080	kinase interacting family protein similar to kinase interacting protein 1 (GI:13936326) [Petunia integrifolia]	0.578568	0.0839501		1.2705	0.122256		0.820902	0.00481556		-0.407394	0.0683997		-0.253244	0.0478108		-0.437105	0.0398967		0.428157	0.0253532		0.870419	0.02954		-0.0515337	0.455371		0.168708	0.123868		-0.0312372	0.299365		-0.0517548	0.0273727		0.243246	0.111573		0.308658	0.390196		-0.394992	0.255084		-0.549952	0.0792491
At1g03090	methylcrotonyl-CoA carboxylase alpha chain, mitochondrial / 3-methylcrotonyl-CoA carboxylase 1 (MCCA) nearly identical to SP|Q42523 Methylcrotonyl-CoA carboxylase alpha chain, mitochondrial precursor (EC 6.4.1.4) (3-Methylcrotonyl-CoA carboxylase 1) (MCCase alpha subunit) (3-methylcrotonyl-CoA:carbon dioxide ligase alpha subunit) {Arabidopsis thaliana}	-0.0625058	0.018451		0.263479	0.20051		-0.606251	0.0308483		2.10399	0.0566807		3.13493	0.0113439	up	4.24404	0.00467862	up	4.74494	0.00914241	up	2.50708	0.0595039		1.16864	0.0458562	up	1.78365	0.0434895	up	1.91531	0.0019301	up	2.91272	0.0157894	up	2.42965	0.0224247	up	0.418703	0.306616		1.33353	0.0151601	up	1.84628	0.0584741
At1g03100	pentatricopeptide (PPR) repeat-containing protein low similarity to CRP1 [Zea mays] GI:3289002; contains Pfam profile PF01535: PPR repeat	3.22352	0.079529		-0.32218	0.37953		4.78636	0.0267107	up	0.206512	0.382475		0.0486639	0.392521		-0.303435	0.185455		1.15434	0.167736		0.206685	0.359708		-0.461306	0.247205		-0.218592	0.33309		0.334638	0.379283		-0.0741177	0.166702		0.50679	0.459876		0.360852	0.034321		0.690107	0.0928193		0.935928	0.405951
At1g03103	protease inhibitor/seed storage/lipid transfer protein (LTP) family protein contains Pfam profile PF00234:Protease inhibitor/seed storage/LTP family; low similarity to SP:Q42978 Nonspecific lipid-transfer protein 2 precursor (LTP 2) {Oryza sativa}	0	0.0947086		0	0.324905		0	0.209476		1.08756	0.244653		0	0.23426		-0.0847758	0.378458		-0.0354782	0.17658		0.706298	0.129248		0	0.42898		0	0.409384		0	0.22343		0	0.0193108		0.753523	0.328722		0	0.445792		0	0.3675		0	0.334499
At1g03106	expressed protein	-0.43414	0.256759		0	0.227125		0	0.0407472		0.806612	0.0481003		0.90616	0.0487972		1.59072	0.0601072		3.29968	0.0050964	up	2.30576	0.0669319		0.350183	0.0877564		0.392658	0.0125735		0.31627	0.148322		0.314547	0.100421		3.35323	0.229737		0	0.336041		0	0.345913		-0.109821	0.336904
At1g03110	transducin family protein / WD-40 repeat family protein contains 4 WD-40 repeats (PF00400); similar to WD-repeat domain 4 protein (GI:9955698) [Mus musculus]	1.70991	0.0559591		1.7475	0.0386238	up	1.18506	0.288274		-0.296162	0.00464508		-0.622765	0.113169		-0.982791	0.0496983		-1.66285	0.01201	down	-1.26445	0.0725991		0.0890264	0.024517		0.429129	0.0123473		0.679007	0.216469		0.809584	0.249479		-0.83483	0.0656999		-0.750808	0.30289		-1.05314	0.279822		-1.62641	0.001144	down
At1g03120	seed maturation family protein similar to embryonic cell protein [Daucus carota] GI:18337; contains Pfam profile PF04927: Seed maturation protein	-0.228489	0.185217		0	0.215547		-1.49513	0.269659		-0.325781	0.321961		-0.101583	0.368605		0.603556	0.101489		2.03926	0.275517		-0.311144	0.218774		0.122638	0.215885		1.38092	0.447568		0.228489	0.0829424		0.0644011	0.0531346		1.40745	0.309837		0	0.474176		0	0.288385		-0.296796	0.361346
At1g03130	photosystem I reaction center subunit II, chloroplast, putative / photosystem I 20 kDa subunit, putative / PSI-D, putative (PSAD2) similar to SP|P12353 Photosystem I reaction center subunit II, chloroplast precursor (Photosystem I 20 kDa subunit) (PSI-D) {Spinacia oleracea}; contains Pfam profile PF02531: PsaD	1.90143	0.0170973	up	1.64799	0.0182175	up	0.768839	0.0987651		0.081824	0.222972		0.553118	0.129237		0.600241	0.0238916		1.46432	0.0120676	up	1.13418	0.0752949		-0.124767	0.149868		-0.508512	0.109825		-0.727629	0.0747082		-0.476426	0.0460196		-0.288559	0.0297509		-0.395049	0.459599		-0.842859	0.486696		-0.994104	0.108051
At1g03140	splicing factor Prp18 family protein contains Pfam profile: PF02840 Prp18 domain	0.409072	0.0943547		0.0995116	0.480943		-0.881445	0.0457194		0.262411	0.326226		0.45222	0.0713797		0.629814	0.13065		1.02818	0.0345526	up	0.688055	0.059977		0.0337158	0.402726		0.449766	0.276261		0.327784	0.442109		1.08691	0.202482		0.150755	0.182418		-0.144181	0.0443315		0.48086	0.0693134		1.25652	0.125597
At1g03150	GCN5-related N-acetyltransferase (GNAT) family protein similar to SP|P07347 N-terminal acetyltransferase complex ARD1 subunit (Arrest-defective protein 1) {Saccharomyces cerevisiae}; contains Pfam profile PF00583: acetyltransferase, GNAT family	0.794301	0.030731		1.06581	0.22852		0.815277	0.197589		0.131632	0.336338		-0.27097	0.192899		-0.295506	0.0737013		-0.229717	0.155728		0.0169798	0.479743		-0.0590071	0.416505		0.188999	0.381523		0.203763	0.476085		0.745501	0.188665		0.768965	0.220811		0.144351	0.296252		0.747765	0.36181		0.481869	0.297824
At1g03160	GTP-binding protein-related contains TIGRFAM TIGR00650: GTP-binding conserved hypothetical protein domain; contains TIGRFAM TIGR00231: small GTP-binding protein domain; similar to mitofusin 1 precursor (GI:12744896) [Homo sapiens]	1.01761	0.00103023	up	-0.0856898	0.0398187		0	0.118108		-0.242628	0.00566463		0.0408725	0.400612		0.419989	0.0835432		-0.261342	0.177656		0.864656	0.181018		-1.01761	0.132201		0.639678	0.212991		-1.01761	0.0489731	down	0.435036	0.374124		0.109856	0.388592		0.0856898	0.160524		0.264912	0.312101		-0.165922	0.0539099
At1g03170	expressed protein	-0.26003	0.228601		0.334969	0.161617		1.71132	0.210649		-0.366052	0.0133324		-0.120713	0.025103		-0.0226062	0.353609		-0.552638	0.0926007		-0.453824	0.227849		0.277869	0.383359		0.239382	0.213442		0.126705	0.211695		0.0808849	0.114301		1.55576	0.364481		1.74173	0.415999		-0.235051	0.450933		-0.829178	0.0893344
At1g03180	hypothetical protein	-0.0910468	0.0723336		1.50029	0.0409297	up	1.08135	0.302453		0.448104	0.174892		0.147455	0.0816703		-0.188592	0.0932591		1.1337	0.27563		-0.617353	0.0837205		0.245645	0.408121		-0.180865	0.208832		0.678709	0.354026		0.0465417	0.362932		0.315144	0.434854		-0.167701	0.418559		0.420708	0.0889822		0.178091	0.209502
At1g03190	DNA repair protein / transcription factor protein (UVH6) identical to DNA repair/transcription factor protein (UVH6) gi:22651569 gb:AY090788	2.30322	0.0127844	up	0.582912	0.330079		2.72265	0.210297		0.497904	0.0237867		0.603356	0.092809		1.12085	0.0083041	up	0.623458	0.131707		0.218863	0.311068		-0.789472	0.338464		-0.220093	0.0465253		0.166006	0.00712105		0.629957	0.307211		-0.484499	0.0182687		1.09121	0.242276		1.02242	0.179674		0.914654	0.269308
At1g03200	expressed protein	-1.34431	0.207537		-2.5121	0.10341		-1.66706	0.0221631	down	0.103911	0.228952		0.547548	0.29521		1.28224	0.434736		0.553428	0.18082		1.5475	0.0352805	up	-0.862903	0.164259		-0.738411	0.230742		-0.009188	0.120968		0.644809	0.10414		1.56418	0.055969		0.562724	0.298989		-0.0571705	0.449337		1.21551	0.382082
At1g03210	phenazine biosynthesis PhzC/PhzF family protein contains Pfam profile: PF02567 phenazine biosynthesis-like protein	0.363523	0.033167		-0.278551	0.476227		-0.825882	0.149963		0.113717	0.0642529		0.616962	0.0817927		0.995239	0.00255752		1.33028	0.0963838		-0.164199	0.080426		0.229798	0.267696		-0.227482	0.173341		-0.464045	0.0359579		-0.624019	0.103618		-0.329567	0.105222		-0.874551	0.183598		-0.47772	0.341329		-0.18242	0.19163
At1g03220	extracellular dermal glycoprotein, putative / EDGP, putative similar to extracellular dermal glycoprotein EDGP precursor [Daucus carota] GI:285741	-2.1372	0.0326228	down	-0.643584	0.0722448		-4.38213	0.167389		0.699111	0.00746456		0.897134	0.051041		1.179	0.0461131	up	1.28573	0.024908	up	0.12559	0.065731		0.660761	0.109901		0.781787	0.12023		0.749781	0.046082		1.8469	0.00120908	up	1.70247	0.032161	up	-0.351202	0.258731		-0.125029	0.144166		-0.167737	0.398539
At1g03230	extracellular dermal glycoprotein, putative / EDGP, putative similar to extracellular dermal glycoprotein EDGP precursor [Daucus carota] GI:285741	-2.31444	0.0199316	down	-1.36982	0.198125		-1.49454	0.0812994		0.304621	0.0169626		-0.0605998	0.243093		-0.616819	0.0107417		-0.561084	0.202754		-0.749463	0.0812677		0.264873	0.237132		0.486968	0.17248		1.03116	0.351084		1.11409	0.0499393	up	2.09008	0.145663		0.0885484	0.193874		-0.916409	0.456625		-0.787577	0.385259
At1g03240	hypothetical protein	-1.52057	0.0521758		-1.48378	0.124678		-1.35736	0.0212852	down	0.242705	0.100188		0.223652	0.328821		0.715699	0.071458		1.02905	0.221284		1.56957	0.164309		0.0843782	0.390616		0.381727	0.00884707		0.800876	0.00823461		1.05682	0.395057		0.732001	0.0911243		1.48378	0.229651		0.223118	0.324998		1.12999	0.118244
At1g03250	expressed protein	1.53771	0.0834448		0.814486	0.269948		2.1064	0.110331		0.0592405	0.362253		-0.283273	0.015404		-0.175388	0.227315		0.0406947	0.0935661		-0.389303	0.0311704		0.340932	0.324414		0.250001	0.240032		0.866656	0.393111		1.33651	0.264887		-0.298052	0.323613		-0.66827	0.0360961		0.333557	0.270397		0.637802	0.0124341
At1g03260	expressed protein	1.63767	0.162771		1.3982	0.115836		2.10352	0.202262		0.400741	0.140407		0.320894	0.0482243		-0.376513	0.0083076		-0.273775	0.0659372		-0.0170982	0.185976		0.693884	0.333549		0.790456	0.252858		1.05437	0.366254		1.28816	0.4029		-0.880544	0.377584		-0.673363	0.29455		0.0829907	0.347083		-0.182669	0.124356
At1g03270	expressed protein contains Pfam profile PF01595: Domain of unknown function	1.73985	0.160324		1.1359	0.00330963	up	-0.142889	0.0933818		0.34901	0.182369		0.642107	0.0752249		0.338425	0.0499415		-0.439581	0.00620898		-0.288696	0.157297		0.21721	0.366532		0.351339	0.276337		0.841386	0.43969		0.267124	0.0529369		0.253417	0.2965		-0.853338	0.241842		0.0860496	0.0132472		0.271536	0.067818
At1g03280	transcription initiation factor IIE (TFIIE) alpha subunit family protein / general transcription factor TFIIE family protein contains Pfam profile: PF02002 TFIIE alpha subunit	0.772882	0.108796		1.03285	0.0550413		0.404863	0.113069		-0.291548	0.0581035		0.073803	0.490602		0.443052	0.0734172		0.21277	0.382057		1.10031	0.108725		0.217865	0.4915		0.954219	0.271886		0.446662	0.411189		0.954966	0.175939		0.43902	0.274451		0.111604	0.0719013		0.216798	0.170653		0.324104	0.00386443
At1g03290	expressed protein ESTs gb|H36966, gb|R65511, gb|T42324 and gb|T20569 come from this gene	-0.189913	0.239157		0.648343	0.217871		-3.45446	0.0431536	down	0.0616461	0.24777		0.642026	0.0638955		1.10043	0.0368672	up	2.22612	0.00783902	up	0.951377	0.0841331		0.200413	0.225953		-0.0784497	0.0582372		0.475662	0.441668		1.09264	0.118278		1.47145	0.426558		0.107081	0.359271		-0.231101	0.0741409		0.312144	0.103445
At1g03300	agenet domain-containing protein contains Pfam PF05641: Agenet domain	0	0.108013		-0.0466549	0.421881		-0.0544671	0.209639		0.17795	0.297275		0.276215	0.289929		1.37749	0.109959		1.60711	0.0966945		0.0549182	0.297956		-0.140683	0.284688		0	0.267972		0	0.499945		-0.122081	0.295886		0.546498	0.308802		0.0466549	0.427511		-0.359304	0.137975		-0.326433	0.0950942
At1g03310	isoamylase, putative / starch debranching enzyme, putative similar to isoamylase isoform 2 [Solanum tuberosum] GI:27728147, isoamylase from [Triticum aestivum] GI:17932898, [Hordeum vulgare] GI:21314275, [Oryza sativa] GI:3252794; contains Pfam profiles PF00128: Alpha amylase catalytic domain, PF02922: Isoamylase N-terminal domain; ESTs gb|H36690, gb|AA712462, gb|AA651230 and gb|N95932 come from …	-0.254219	0.00170882		-0.445091	0.131197		1.4135	0.214711		-0.9925	5.24239e-05		-1.59046	0.0834827		-0.974092	0.302879		-0.631852	0.0519913		0.26164	0.48996		0.0988793	0.123004		-0.561028	0.265219		-0.0747987	0.0913092		-0.0834797	0.149603		1.67312	0.344531		0.445091	0.327912		-0.30802	0.063994		-0.297566	0.0409657
At1g03320	hypothetical protein	0	0.0862758		0	0.397578		0	0.00659835		-0.0853654	0.30096		0.0939115	0.32294		-0.357096	0.117813		-0.244435	0.182158		-0.429945	0.0143061		-0.187792	0.251587		0	0.046382		-0.253526	0.432482		0	0.387114		0.924379	0.296741		-0.0674571	0.0593568		0	0.134754		0	0.158477
At1g03330	small nuclear ribonucleoprotein D, putative / snRNP core SM-like protein, putative / U6 snRNA-associated Sm-like protein, putative similar to SWISS-PROT:Q9Y333 U6 snRNA-associated Sm-like protein LSm2 (Small nuclear ribonuclear protein D homolog, G7b, SnRNP core SM-like protein SM-x5) [Homo sapiens]	-0.079329	0.1557		0.260917	0.244868		0.398376	0.131723		-0.0428993	0.488806		0.0179632	0.384017		-0.0957237	0.132604		-0.708257	0.00953679		-0.13503	0.158436		0.0410202	0.489906		0.110419	0.223222		-0.0492538	0.198365		0.0663612	0.11878		0.115166	0.105747		0.329055	0.479609		0.137954	0.0348208		0.0326738	0.353771
At1g03340	expressed protein similar to hypothetical protein GB:AAC79114	4.10822	0.0683116		0.756957	0.00222647		1.25276	0.22681		-0.832679	0.000178852		-0.795234	0.0666484		-0.325149	0.0459219		0.37932	0.419442		1.98265	0.0547789		-2.75447	0.112494		-0.56897	0.140232		-2.84849	0.0506012		-0.673587	0.195954		-1.36178	0.178112		-0.756957	0.0712366		-0.27641	0.0108961		1.41966	0.0190837	up
At1g03350	BSD domain-containing protein contains Pfam profile PF03909: BSD domain	-2.89273	0.00914783	down	-0.202437	0.423986		-1.2819	0.233472		0.009993	0.357168		0.163752	0.334411		0.222988	0.0728814		0.511039	0.183969		-0.0222377	0.422296		-0.877696	0.162292		-0.643552	0.0155083		-0.957391	0.472361		-0.872346	0.161557		0.759854	0.0499823		0.0200114	0.283236		-0.00680221	0.486284		-0.0611676	0.311649
At1g03360	exonuclease family protein similar to Exosome complex exonuclease RRP4 (Ribosomal RNA processing protein 4)(SP:P38792) {Saccharomyces cerevisiae}	0.616246	0.0881729		0.526608	0.400001		0.800918	0.323632		0.391074	0.0308032		0.2053	0.0251983		-0.0840622	0.0709328		0.790959	0.359144		-0.44528	0.0609832		-0.158561	0.239548		0.109095	0.304181		-1.3229	0.405691		-1.3415	0.482537		-1.18067	0.421496		-0.44949	0.215555		-0.20194	0.0372145		-0.62261	0.425751
At1g03370	C2 domain-containing protein / GRAM domain-containing protein contains Pfam profiles PF00168: C2 domain; contains PF02893: GRAM domain; similar to Chain A, Crystal Structure Of Synaptotagmin Iii C2aC2B Length(GI:6980525); similar to Synaptotagmin III (SytIII) (Swiss-Prot:P40748) [Rattus norvegicus]	0.732067	0.0462192		0.51473	0.248467		1.67476	0.11573		-0.288297	0.00452195		-0.41574	0.118335		-0.0741223	0.426896		0.160368	0.216602		0.0293403	0.0801765		0.611875	0.0584032		0.261329	0.232526		0.466765	0.487843		1.01261	0.24987		0.815587	0.167626		0.203472	0.0558057		0.129039	0.0317953		0.354531	0.00364034
At1g03380	expressed protein	0.703566	0.250241		1.19511	0.15291		0.282957	0.356038		0.173689	0.261199		0.770081	0.0910467		0.816169	0.132927		0.927675	0.0139854		1.56006	0.0869639		0.882682	0.300766		0.34197	0.112901		-0.00812232	0.143031		1.12773	0.410063		0.393699	0.0776727		-0.166133	0.148925		0.121342	0.0414473		1.05178	0.334101
At1g03390	transferase family protein similar to anthranilate N-hydroxycinnamoyl/benzoyltransferase from Dianthus caryophyllus [gi:2239091]; contains Pfam transferase family domain PF002458	-0.221732	0.410807		0	0.020051		0.426319	0.112999		-0.0305013	0.209036		-0.234791	0.45207		0.385719	0.293917		-0.250523	0.149893		0.0959202	0.356753		0.221732	0.122699		0.221732	0.0204252		0.221732	0.0691622		0.221732	0.0276903		1.59344	0.330344		0	0.0359221		1.17235	0.160331		0.366932	0.132013
At1g03400	2-oxoglutarate-dependent dioxygenase, putative similar to 2A6 (GI:599622) and tomato ethylene synthesis regulatory protein E8 (SP|P10967); similar to ESTs emb|Z34690, gb|T04168, gb|H37738, gb|T76913, gb|T43801, amd gb|T21964	1.54203	0.0212488	up	0.687568	0.233694		0.134454	0.0993971		0.115062	0.192642		0.311393	0.0279194		0.38988	0.170416		0.816061	0.130304		0.16614	0.0428331		-0.169568	0.167639		0.634647	0.395494		0.749302	0.135301		0.866217	0.101747		-0.518382	0.0886253		-0.170359	0.160247		-0.480868	0.0235096		0.281462	0.0846408
At1g03410	2-oxoglutarate-dependent dioxygenase, putative identical to 2A6 (GI:599622), a homolog of the tomato ethylene synthesis regulatory protein E8; contains Pfam profile PF03171: oxidoreductase, 2OG-Fe(II) oxygenase family	-0.594926	0.139156		-0.528651	0.104488		-0.564962	0.23629		-1.3675	0.0753836		-0.61786	0.0211006		-0.49552	0.113355		0.314614	0.339434		1.83126	0.0642872		-0.174476	0.465385		0.00714713	0.449756		0.301671	0.487735		0.275202	0.285923		1.79213	0.268909		0.184664	0.256702		-0.311691	0.256717		-0.0448816	0.0139457
At1g03420	expressed protein similar to gb|T45484, emb|Z30724, and emb|Z30531	-2.27929	0.0769552		-0.76756	0.13857		-1.49906	0.00943712	down	-0.568708	0.117831		-0.968597	0.0919979		-1.247	0.0356081	down	-0.997442	0.0203013		-0.468324	0.15636		-0.654517	0.0730825		-0.119558	0.216181		0.714469	0.205757		0.499402	0.0705111		1.99639	0.0231014	up	-1.49884	0.258338		-1.45223	0.0171874	down	-0.689416	0.145122
At1g03430	two-component phosphorelay mediator, putative strong similarity to ATHP1 [Arabidopsis thaliana] GI:4156241	-0.418244	0.0336268		-0.832908	0.254372		-0.63803	0.0437585		-0.250858	0.0918371		-0.484072	0.0126436		-0.914992	0.00640812		-1.45649	0.0260032	down	0.445955	0.149462		-0.316811	0.467362		-0.09695	0.0682083		0.150789	0.149052		0.735812	0.1378		0.636836	0.114444		0.399003	0.0531138		0.593353	0.00105817		0.610084	0.0913925
At1g03440	leucine-rich repeat family protein contains leucine rich-repeat domains Pfam:PF00560, INTERPRO:IPR001611	3.89852	0.0553246		1.17684	0.221799		1.56455	0.25336		-0.323154	0.0657324		0.10578	0.267409		-0.12193	0.0617193		0.466967	0.277155		0.634201	0.0361259		0.226476	0.468531		-0.473148	0.162465		0.272998	0.281304		-0.783068	0.0754396		-2.04296	0.0647023		-0.182702	0.391552		0.390736	0.00863317		0.145087	0.446375
At1g03445	kelch repeat-containing protein / serine/threonine phosphoesterase family protein contains Pfam profiles: PF00149 calcineurin-like phosphoesterase, PF01344: kelch motif	0	0.359416		0.422618	0.125254		0	0.280904		-1.24211	0.206279		-0.712697	0.281089		-0.139033	0.224908		-0.052115	0.188888		-0.123838	0.19748		0	0.356237		0	0.462316		0	0.455716		0	0.183525		0.656858	0.343603		-0.422618	0.0691695		0.798329	0.303808		2.00717	0.0902957
At1g03457	RNA-binding protein, putative similar to Etr-1 [Danio rerio] GI:7670536, BRUNO-like 6 RNA-binding protein [Homo sapiens] GI:15341327; contains InterPro entry IPR000504: RNA-binding region RNP-1 (RNA recognition motif) (RRM)	0.84035	0.271297		1.18975	0.0548724		0.898228	0.354641		0.469288	0.0401143		0.648668	0.0121749		0.775183	0.081692		0.601329	0.0823735		0.471096	0.000255021		0.145413	0.276406		0.231605	0.0714347		-0.447801	0.106383		-0.296779	0.065319		-0.68596	0.0371235		-0.405286	0.00527529		0.340181	0.0920321		0.127481	0.0232065
At1g03470	kinase interacting family protein similar to kinase interacting protein 1 (GI:13936326) [Petunia integrifolia]	-1.78515	0.0559082		-1.5262	0.249921		-0.296925	0.0522345		0.451407	0.174594		0.296858	0.189308		0.399219	0.124185		0.096731	0.0833099		1.50152	0.0620448		0.809322	0.461388		1.32148	0.324401		1.55888	0.125302		1.99403	0.18382		1.53912	0.25113		0.76595	0.304693		0.706877	0.297574		1.59498	0.236519
At1g03475	coproporphyrinogen III oxidase, putative / coproporphyrinogenase, putative / coprogen oxidase, putative similar to coproporphyrinogen III oxidase, chloroplast [precursor] from Glycine max [SP|P35055], Nicotiana tabacum [SP|Q42946], Hordeum vulgare [SP|Q42840], ESTs gb|AA586260 and dbj|D48620; contains Pfam domain coproporphyrinogen III oxidase, aerobic [PF01218]	-0.400338	0.0218016		-2.21577	0.155144		0.375185	0.0654949		0.637672	0.105272		0.760491	0.146121		0.480155	0.0228911		0.37929	0.271107		0.0985494	0.207279		2.46453	0.123111		3.00223	0.0275592	up	3.06106	0.0170502	up	2.9491	0.0157426	up	1.883	0.296835		3.4669	0.209478		3.84429	0.139674		3.74519	0.0164659	up
At1g03490	no apical meristem (NAM) family protein contains Pfam PF02365: No apical meristem (NAM) domain;	0	0.445123		0	0.0857148		0	0.263185		-0.0880256	0.104449		0.512782	0.232534		-0.264464	0.00292803		-0.0316556	0.391883		0.045562	0.16926		0	0.0647807		0	0.309859		0	0.409113		0	0.00134273		2.56854	0.261572		0	0.0227018		0.0995093	0.202439		0	0.430763
At1g03510	pentatricopeptide (PPR) repeat-containing protein contains Pfam profile PF01535: PPR repeat	-0.517036	0.232949		0.54915	0.111456		2.32159	0.200624		0.816652	0.128737		0.882062	0.142161		0.834371	0.00852096		-0.203746	0.0518458		0.257171	0.14144		0.230989	0.158091		0.144844	0.175848		0.278504	0.366861		0.295443	0.457131		1.69147	0.270412		-0.132684	0.393644		-0.0632334	0.408349		0.0694362	0.375687
At1g03520	glycosyltransferase family 14 protein / core-2/I-branching enzyme family protein contains Pfam profile PF02485: Core-2/I-Branching enzyme	0.706852	0.304725		1.10503	0.0700901		-1.44289	0.0750162		-0.383111	0.071676		-0.180002	0.223498		-0.341432	0.0795068		-0.257127	0.0729408		0.369758	0.302688		0.239669	0.366379		0.443661	0.0574465		0.733159	0.0615627		-0.464167	0.151971		0.572024	0.41031		0.397274	0.405668		0.630494	0.165351		0.548918	0.118447
At1g03530	expressed protein similar to hypothetical protein GB:O14360	1.84219	0.0280718	up	0.849828	0.170598		2.21324	0.0797853		-0.263027	0.111058		-0.403067	0.00221668		-0.401143	0.194451		-0.419705	0.111895		0.0703984	0.366316		-0.137295	0.137159		-0.651102	0.0451297		-1.90743	0.0914258		-2.4291	0.101572		-1.92347	0.117395		0.275988	0.151662		0.413183	0.198083		-0.100436	0.415937
At1g03540	pentatricopeptide (PPR) repeat-containing protein contains Pfam profile PF01535: PPR repeat	0	0.318761		-0.123528	0.266639		0	0.067684		0.321384	0.0646512		0.276605	0.115362		0.552131	0.0221641		-0.224392	0.276423		-0.0485627	0.457212		-0.0789014	0.243959		0	0.103821		0	0.0461564		0	0.408929		0.0349063	0.496971		0.123528	0.383057		0.634991	0.0597368		0.884615	0.190016
At1g03550	secretory carrier membrane protein (SCAMP) family protein contains Pfam domain, PF04144: SCAMP family	-1.49625	0.101756		-1.55224	0.188073		-0.813247	0.0429099		-0.592016	0.00427791		-0.41053	0.233856		-0.491449	0.11318		0.198241	0.149206		0.78184	0.159187		0.00531708	0.296903		-0.988008	0.15824		-0.525026	0.12184		-0.0513854	0.20365		1.87166	0.0644951		-0.623021	0.0601448		-1.40406	0.296226		-1.3392	0.142139
At1g03560	pentatricopeptide (PPR) repeat-containing protein contains Pfam profile PF01535: PPR repeat	1.67079	0.0164295	up	0.952075	0.0296955		2.20328	0.144882		0.401145	0.248585		0.131746	0.422128		-0.460008	0.140354		-0.283254	0.123648		0.241942	0.0657039		-0.474151	0.0920223		0.764101	0.438445		0.932519	0.420407		1.08306	0.412797		-0.7064	0.301595		0.388951	0.168567		0.824469	0.0801625		0.845111	0.126904
At1g03590	protein phosphatase 2C family protein / PP2C family protein similar to protein phosphatase-2C; PP2C (GI:3643088) [Mesembryanthemum crystallinum]; contains Pfam PF00481 : Protein phosphatase 2C domain;	1.18171	0.0647633		1.15225	0.0471622	up	1.21389	0.245637		0.393707	0.0581728		0.898555	0.0383666		0.892251	0.132683		0.923408	0.124768		-0.564147	0.0344657		0.857458	0.153128		1.31308	0.138951		2.16387	0.0453857	up	1.97807	0.0578671		1.6355	0.323393		1.47062	0.0143052	up	1.71275	0.0255809	up	1.67958	0.0387434	up
At1g03600	photosystem II family protein similar to SP:P74367 {Synechocystis sp.}; similar to ESTs emb|Z27038, gb|AA451546, emb|Z29876, gb|T45359 and gb|R90316	-0.116561	0.419725		0.837216	0.0205566		0.5843	0.251578		-0.36342	0.230938		-0.539278	0.118471		-0.121599	0.323222		-0.697881	0.0104232		-0.078422	0.431481		-0.574498	0.454757		-0.551642	0.221571		-1.92923	0.105943		-2.01411	0.15756		-0.775456	0.0955576		-0.20638	0.237458		-0.111661	0.119958		-0.453682	0.207652
At1g03610	expressed protein	-3.68203	0.0875383		0.0356185	0.47919		0.24163	0.265117		2.02986	0.0685371		2.6466	0.0476807	up	1.82126	0.0734243		1.47694	0.00233452	up	1.38141	0.0687663		0.00942919	0.24157		0.674425	0.262763		1.07166	0.258296		1.2961	0.168684		1.72911	0.0339002	up	0.44792	0.160151		1.02186	0.194517		1.18394	0.0738523
At1g03620	phagocytosis and cell motility protein ELMO1-related contains weak similarity to ELMO1 [Mus musculus] gi|16118551|gb|AAL14464	-1.63845	0.111256		-0.682583	0.24955		-0.849799	0.0339718		0.342374	0.131926		0.978734	0.0133731		1.07778	0.0457449	up	0.73684	0.26983		-0.427949	0.169578		-0.237382	0.438493		0.32482	0.238393		0.599421	0.195482		0.885111	0.198631		2.68716	0.233866		-0.354499	0.100231		-0.557186	0.187213		-0.70248	0.178554
At1g03630	protochlorophyllide reductase C, chloroplast / PCR C / NADPH-protochlorophyllide oxidoreductase C (PORC) identical to SP:O48741 protochlorophyllide reductase C, chloroplast precursor (EC 1.3.1.33) (PCR C) (NADPH-protochlorophyllide oxidoreductase C) (POR C) [Arabidopsis thaliana]	5.31395	0.0924647		3.40531	0.0421012	up	4.21878	0.02295	up	-1.17178	0.0618228		-0.18733	0.205662		-0.0885883	0.253853		-0.27076	0.00591739		-0.844268	0.100144		-1.3112	0.0663199		-0.381579	0.176079		-2.17526	0.123889		-2.98768	0.111598		-4.34265	0.116426		-1.62328	0.291664		0.244274	0.462319		0.595237	0.177933
At1g03650	GCN5-related N-acetyltransferase (GNAT) family protein low similarity to SP|P07347 N-terminal acetyltransferase complex ARD1 subunit (Arrest-defective protein 1) {Saccharomyces cerevisiae}; contains Pfam profile PF00583: acetyltransferase, GNAT family	1.2231	0.108967		1.19076	0.104123		2.37677	0.198462		0.507077	0.111315		0.604101	0.124124		0.867754	0.0980389		1.60519	0.0806445		0.573138	0.0272172		0.440387	0.275307		0.538219	0.439783		0.759762	0.417297		0.340202	0.197444		-0.0308571	0.218644		-0.115975	0.295052		0.0970387	0.0815769		0.0613734	0.211631
At1g03660	expressed protein contains 2 predicted transmembrane domains; expression supported by MPSS	-2.05439	0.0441314	down	0.733619	0.0136891		-0.846985	0.230556		0.754664	0.0711263		0.821519	0.0501853		1.74286	0.0140506	up	2.22829	0.0616574		0.164799	0.117588		-0.102715	0.383277		0.225574	0.410391		1.06617	0.0262506	up	1.21956	0.139275		2.37229	0.146942		-0.0421052	0.214985		0.60122	0.0414365		0.415191	0.0766925
At1g03670	ankyrin repeat family protein contains ankyrin repeats, Pfam:PF00023	0	0.162558		0	0.329245		0	0.171842		0	0.010252		0	0.386375		-0.049325	0.161389		0.613804	0.108178		-0.0888123	0.0887422		0	0.324263		0	0.380891		0	0.345598		0	0.255234		0.0264182	0.306872		0	0.0576615		0	0.022917		0	0.117076
At1g03680	thioredoxin M-type 1, chloroplast (TRX-M1) nearly identical to SP|O48737 Thioredoxin M-type 1, chloroplast precursor (TRX-M1) {Arabidopsis thaliana}; similar to ESTs gb|T13714, gb|H76398, gb|N37762, gb|AA042639, gb|T21104, emb|Z30901	-0.393311	0.176427		0.253579	0.405733		0.445014	0.478903		0.151086	0.184756		0.0811807	0.21451		-0.171508	0.0426701		-0.200558	0.177682		0.0676648	0.288378		0.0459606	0.37785		0.106521	0.120133		0.0421073	0.156168		0.0580071	0.451514		0.324267	0.0786437		0.189747	0.0256737		-0.139603	0.2006		-0.211624	0.134115
At1g03687	DTW domain-containing protein contains Pfam PF03942: DTW domain	-0.175895	0.0637788		-0.618616	0.224296		-0.0391023	0.34706		-0.0802808	0.328935		-0.203159	0.172749		-0.57075	0.0848106		-0.103627	0.184227		-0.13516	0.0817983		-0.126215	0.409089		-0.0712059	0.140561		0.15105	0.153976		-0.132128	0.0705888		0.750899	0.24092		0.0703561	0.182032		0.339752	0.105595		0.361912	0.148586
At1g03700	integral membrane family protein contains TIGRFAM TIGR01569 : plant integral membrane protein TIGR01569; contains Pfam PF04535 : Domain of unknown function (DUF588)	-0.559077	0.00397007		1.55955	0.0784621		2.32978	0.272497		-0.21975	0.0258481		-0.685437	0.113679		-0.605806	0.110176		-0.0613118	0.0881124		-2.37449	0.0549017		-0.333833	0.18731		-0.734736	0.127954		-0.218285	0.224144		-0.0496056	0.342135		1.05913	0.356439		-0.523341	0.130937		-1.47662	0.139066		-3.09104	0.0608775
At1g03710	expressed protein	1.19527	0.00956717	up	0	0.223326		0	0.0859218		-0.334227	0.232306		-0.241623	0.354443		-0.0137933	0.134112		0	0.104691		-0.00590802	0.0216605		1.03136	0.480109		0.968111	0.429123		0.112869	0.346121		-1.19527	0.0193429	down	0.105137	0.38371		0	0.218566		-0.135767	0.318165		0	0.199175
At1g03720	cathepsin-related contains weak similarity to Cathepsin L precursor (EC 3.4.22.15) (Major excreted protein) (MEP) (Cyclic protein-2) (CP-2) (Swiss-Prot:P07154) [Rattus norvegicus]	-0.139462	0.0772106		0	0.449002		4.09812	0.233674		0.0176712	0.336038		-0.0864283	0.179487		-0.910814	0.0141432		-0.594091	0.151108		-0.189757	0.102786		-0.37782	0.171519		-0.0232654	0.400417		0.139462	0.0323599		0.122954	0.320952		1.01833	0.285917		0	0.305481		0	0.0913295		-0.124473	0.0163041
At1g03730	expressed protein similar to ESTs gb|AA605440 and gb|H37232	0.381864	0.0983368		0.124701	0.380834		1.15157	0.372729		0.280738	0.0711958		0.00424118	0.479493		-0.138959	0.0372669		-1.14914	0.0180788	down	-0.493633	0.102997		0.156412	0.341975		0.230569	0.0548454		0.500351	0.0735918		0.68535	0.0569664		-0.0320267	0.265895		0.356684	0.0455958		0.452751	0.00870455		0.292976	0.057232
At1g03740	protein kinase family protein contains protein kinase domain, Pfam:PF00069	0.11332	0.156937		-0.0848042	0.257465		-0.711454	0.110553		0.39943	0.114141		0.525166	0.214065		0.451618	0.165022		0.0524178	0.00703344		0.349334	0.132356		0.369117	0.244304		0.708401	0.127588		0.458375	0.342794		1.09421	0.090954		0.658651	0.0936588		0.573249	0.378627		0.618557	0.0832818		0.32659	0.166298
At1g03750	helicase, putative similar to SP|Q03468 Excision repair protein ERCC-6 (Cockayne syndrome protein CSB) {Homo sapiens}; contains Pfam profiles PF00271: Helicase conserved C-terminal domain, PF00176: SNF2 family N-terminal domain, PF02810: SEC-C motif	1.13993	0.0748936		0.445087	0.345655		0.479287	0.387998		0.240812	0.275256		0.8329	0.0246679		0.696226	0.305784		0.200051	0.301327		0.851067	0.230658		0.0850117	0.463945		0.185091	0.431293		-0.603726	0.177788		0.948419	0.129885		0.796651	0.490325		-0.0682435	0.163651		0.0315236	0.127069		0.391236	0.0660003
At1g03760	prefoldin subunit family protein contains similarity to Swiss-Prot:O94763 RNA polymerase II subunit 5-mediating protein (RPB5-mediating protein) [Homo sapiens]; contains Pfam profile PF02996: Prefoldin subunit	-0.455056	0.0273875		-0.963532	0.216847		-1.36962	0.171262		0.464157	0.190329		0.802872	0.0381016		0.927023	0.0723868		0.308506	0.137973		1.63096	0.136026		-0.132877	0.0193003		0.556668	0.461709		0.102357	0.29975		-0.25891	0.0560912		0.217684	0.419219		-0.744862	0.107017		-0.729364	0.283829		-0.959299	0.151281
At1g03770	zinc finger (C3HC4-type RING finger) family protein low similarity to polycomb-M33 interacting protein Ring1B [Mus musculus] GI:2239142; contains Pfam profile PF00097: Zinc finger, C3HC4 type (RING finger)	-1.82493	0.0586971		-0.766859	0.195864		1.19485	0.130375		0.681154	0.017602		0.912674	0.101545		0.956053	0.210092		-0.0310967	0.373838		0.714717	0.0827871		0.136197	0.14772		0.334314	0.0117055		0.96215	0.143926		1.04463	0.024176	up	1.11746	0.0515849		-0.317397	0.0641261		0.789533	0.0434736		0.936653	0.00323305
At1g03780	targeting protein-related similar to microtubule-associated protein / targeting protein for Xklp2 ((TPX2) GI:8926138) {Homo sapiens}; similar to Restricted expression proliferation associated protein 100 (p100) (Differentially expressed in lung cells 2) (DIL-2) (Targeting protein for Xklp2) (C20orf1 protein) (C20orf2 protein) (Protein FLS353)(SP:Q9ULW0) {Homo sapiens}	1.15661	0.0748393		0.860298	0.230943		1.75348	0.12037		0.048901	0.122984		-0.168778	0.136151		-0.49957	0.00352999		-0.759823	0.0849142		-1.28871	0.101656		-0.0883606	0.204877		-0.217011	0.181657		0.101238	0.26828		0.0302029	0.163964		-0.596268	0.163263		0.0259684	0.0493121		-0.411595	0.0792133		-1.89233	0.0494465	down
At1g03790	zinc finger (CCCH-type) family protein contains Pfam domain, PF00642: Zinc finger C-x8-C-x5-C-x3-H type (and similar)	-2.45703	0.0616274		-3.14483	0.0131183	down	-0.347627	0.430208		-0.338129	0.10789		-0.496933	0.0914241		-0.722206	0.191486		-1.54997	0.0361397	down	-0.967073	0.155771		1.05217	0.0599334		0.829113	0.252449		2.2097	0.0949311		1.33363	0.0957699		3.15584	0.287679		1.05406	0.40074		0.367527	0.469774		0.543536	0.0362993
At1g03800	ERF domain protein 10 (ERF10) identical to ERF domain protein 10 GI:11414990 from [Arabidopsis thaliana]	-0.258307	0.130397		0	0.134722		0	0.257748		0.77415	0.136117		1.0922	0.06824		0.546729	0.240955		1.1743	0.221614		0.184914	0.234095		0.0768913	0.387495		0.258307	0.394289		0.258307	0.268979		0.258307	0.205634		2.79638	0.22493		0	0.174918		0	0.166925		0	0.0842109
At1g03810	DNA-binding protein-related contains weak similarity to G-quartet DNA binding protein 3 [Tetrahymena thermophila] gi|4583503|gb|AAD25098	4.70632	0.0407194	up	3.3458	0.0452924	up	1.94235	0.140789		0	0.259524		-0.165746	0.177238		0.432059	0.0917129		-0.161084	0.146765		-0.325478	0.278087		-0.634914	0.278442		-1.61178	0.095094		-3.75304	0.0327397	down	-4.70632	0.032227	down	-4.39087	0.0567499		0.296902	0.0152399		1.11527	0.373663		-0.726179	0.00537149
At1g03820	expressed protein similar to arabinogalactan-protein; AGP (GI:1087015) {Pyrus communis}; similar to Protein E6. (SP:Q01197) {Gossypium hirsutum}	-0.533004	0.123508		-0.757319	0.150739		0.367501	0.199395		-3.24872	0.00688619	down	-4.5684	0.107089		-4.47933	0.0284961	down	-3.40448	0.0536308		-1.90138	0.0694789		-0.576912	0.19464		-1.71239	0.0634133		-1.35153	0.0455288	down	-1.56257	0.0369745	down	-0.837247	0.170794		-0.657905	0.0706134		-2.40586	0.0361988	down	-2.62642	0.0126301	down
At1g03830	guanylate-binding family protein contains Pfam domains PF02263: Guanylate-binding protein, N-terminal domain and PF02841: Guanylate-binding protein, C-terminal domain	1.33094	0.153533		0.285035	0.320361		2.17927	0.159724		0.268026	0.0882024		-0.273313	0.209524		-0.507344	0.194348		-1.13172	0.0343154	down	-0.131349	0.163781		-0.247687	0.388736		-1.7406	0.160963		-1.81584	0.11963		-1.83422	0.0529062		-1.97507	0.133648		0.176965	0.117299		0.159526	0.291084		-0.283134	0.439559
At1g03840	zinc finger (C2H2 type) family protein contains Zinc finger,C2H2 type,domain contains Pfam domain, PF00096: Zinc finger, C2H2 type	0.134175	0.182239		0.308435	0.162304		0.17992	0.477156		-0.330944	0.134528		-0.643098	0.104223		-0.556321	0.17412		-1.06059	0.0639319		-0.779863	0.117981		-0.977247	0.153727		-0.137673	0.232127		-0.659655	0.135811		-0.491807	0.0925087		0.743909	0.305281		-0.561006	0.115512		-0.314815	0.496048		0.688309	0.149909
At1g03850	glutaredoxin family protein contains INTERPRO Domain IPR002109, Glutaredoxin (thioltransferase)	-1.38828	0.046269	down	-0.274775	0.316678		0.136121	0.213313		1.06898	0.0317324	up	1.37882	0.00920329	up	1.89013	0.0425401	up	2.23581	0.0108203	up	0.787712	0.00166781		0.604669	0.154027		0.467828	0.399508		0.850536	0.0764702		0.795394	0.0293002		0.5468	0.312111		-0.222542	0.408531		0.296117	0.0527599		0.356515	0.0268735
At1g03860	prohibitin, putative similar to SP|P24142 Prohibitin (B-cell receptor associated protein 32) (BAP 32) {Rattus norvegicus}; contains Pfam profile PF01145: SPFH domain / Band 7 family	-1.46589	0.0614346		-5.82364	0.0913552		-5.99576	0.0190713	down	0.3016	0.0464175		0.517524	0.0568596		0.24535	0.0556191		0.747434	0.00955301		-0.632671	0.0599623		-0.591528	0.107543		-2.70349	0.0837926		0.513297	0.0940071		0.774875	0.0347715		-0.510288	0.0945802		0.312589	0.444555		1.36617	0.423698		1.68866	0.43536
At1g03870	fasciclin-like arabinogalactan-protein (FLA9) identical to gi_13377784_gb_AAK20861	-0.146239	0.174357		-1.33363	0.131704		-6.65064	0.0597525		-0.743391	0.0928782		-0.661977	0.00929441		-1.58378	0.115721		-1.45146	0.0304626	down	-1.58287	0.0261291	down	-0.461626	0.186547		-2.61489	0.0807099		-2.74673	0.0712921		-4.59887	0.0721418		-1.48673	0.032496	down	-0.650924	0.159095		-0.620633	0.409904		-1.86207	0.0637343
At1g03880	12S seed storage protein (CRB) identical to 12S seed storage protein, gi|808937 [SP|P15456] [Plant Mol Biol 11:805-820 (1988)]; contains Pfam profile PF00190 Cupin and Prosite 11-S plant seed storage proteins signature PS00305	-0.227292	0.190279		0.0796767	0.0462598		0	0.219058		-0.992075	0.150926		-1.1279	0.0989135		-0.124685	0.438445		-0.314877	0.00735328		-0.881243	0.0178155		0.139261	0.180386		0.227292	0.148265		0.227292	0.0868194		0.206442	0.311968		1.14295	0.154702		0.577151	0.0682797		-0.06752	0.463409		-0.110575	0.101398
At1g03890	cupin family protein similar to Arabidopsis thaliana 12S seed storage proteins SP|P15455 [gi|808937] and SP|P15456, Brassica napus cruciferin storage protein, gi|762919, and others; contains Pfam profile PF00190 Cupin; Location of ESTs YAY049-3' end, gb|Z26364 and YAY049-5' end, gb|Z26363	0	0.321559		0	0.20784		0	0.204257		-0.164126	0.36758		0.104252	0.471085		1.34662	0.0334375	up	-0.0354564	0.119971		0	0.354137		0	0.465648		0	0.177893		0	0.370132		0	0.0157468		1.67453	0.178301		0	0.398819		0	0.144575		-0.0434054	0.193218
At1g03900	expressed protein	-5.21492	0.0213175	down	-2.13511	0.0824248		-1.33011	0.0397688	down	-0.169797	0.204744		0.275511	0.0159069		0.889169	0.0823215		1.0052	0.00950518	up	0.773414	0.100193		-0.654466	0.135514		0.190334	0.0860758		0.226447	0.173397		0.530576	0.0817184		1.4339	0.00353194	up	-0.0964788	0.0476494		0.522503	0.272676		1.02365	0.0464034	up
At1g03905	ABC transporter family protein similar to NBD-like protein GB:AAD20643	0.861875	0.0750915		1.66068	0.0960124		-0.61757	0.0009566		0.297846	0.0889843		-0.0266253	0.218357		0.957917	0.0854553		1.05318	0.188109		-0.813869	0.101504		0.959752	0.124132		0.215883	0.496307		-1.1104	0.134654		-1.1191	0.0267053	down	0.164293	0.422137		1.14227	0.468622		1.53189	0.042378	up	1.2528	0.0646762
At1g03910	expressed protein low similarity to cactin [Drosophila melanogaster] GI:7673675; expression supported by MPSS	1.58418	0.0580507		0.972622	0.131126		0.65221	0.159317		0.164034	0.180968		0.556324	0.0819702		0.712735	0.165592		0.360417	0.0143823		0.602259	0.0752379		0.00525605	0.385746		0.128865	0.398253		0.322301	0.401787		0.85973	0.283006		0.993092	0.212119		0.207732	0.268092		0.383208	0.0357124		0.691357	0.0302393
At1g03920	protein kinase, putative contains protein kinase domain, Pfam:PF00069	-0.981686	0.141225		1.06236	0.160938		-0.498875	0.236904		0.0799403	0.0488904		-0.195151	0.167915		-0.670869	0.275187		-0.432157	0.196765		-0.624673	0.162034		-0.205972	0.0316607		-0.130679	0.0465101		0.475239	0.121656		0.498175	0.356847		1.11732	0.136789		-0.776176	0.111578		-0.173753	0.0545771		-1.38094	0.129882
At1g03930	protein kinase (ADK1) identical to dual specificity kinase 1 (ADK1) [Arabidopsis thaliana] gi|1216484|gb|AAB47968; supported by cDNA gi:18700076 and gi:1216483. Note: differences between cDNAs in the 11th exon, possibly due to errors or alternative splicing.	0.0731173	0.0198921		0.168077	0.400495		-1.3108	0.157052		-0.593607	0.143312		-0.78534	0.0942106		-1.11971	0.0686138		-0.311404	0.289178		0.301152	0.307344		0.282856	0.466724		0.250414	0.318624		-0.0224023	0.0174419		0.00112696	0.258642		0.067507	0.411533		-0.302062	0.318446		-0.363071	0.117266		-0.716835	0.224035
At1g03940	transferase family protein similar to anthocyanin 5-aromatic acyltransferase from Gentiana triflora GI:4185599, malonyl CoA:anthocyanin 5-O-glucoside-6'''-O-malonyltransferase from Perilla frutescens GI:17980232, Salvia splendens GI:17980234; contains Pfam profile PF02458 transferase family	0	0.0198505		0	0.108126		1.03423	0.223441		-0.716327	0.233616		-0.627348	0.0204418		0.287336	0.366168		-0.214025	0.307693		-0.373711	0.177095		0	0.169185		0	0.46007		0	0.290385		0	0.342944		1.84578	0.228587		0	0.0557274		0	0.294781		0	0.374715
At1g03950	SNF7 family protein contains Pfam domain, PF03357: SNF7 family	1.79352	0.0515214		1.89125	0.0407853	up	1.94398	0.00473579	up	-0.159852	0.0785943		0.0612816	0.0914407		0.288434	0.471044		-0.223331	0.11998		-0.212293	0.0263098		0.237852	0.495745		0.513092	0.136985		0.0537914	0.197301		0.264045	0.0794197		0.490017	0.133519		0.549394	0.119158		0.165268	0.210715		0.361913	0.0576847
At1g03960	calcium-binding EF hand family protein contains Pfam profile: PF00036 EF hand	0.157407	0.389397		0.0631023	0.350765		-0.232973	0.219447		0.176064	0.0562056		0.0387805	0.350089		0.186834	0.126657		0.16488	0.487807		0.530412	0.0457074		0.246117	0.271532		0.505718	0.296127		-0.392374	0.297969		0.226997	0.443678		1.60117	0.301234		0.132159	0.41294		0.31472	0.0866545		0.332211	0.0522419
At1g03970	G-box binding factor 4 (GBF4) identical to G-box binding factor 4 (GBF4) SP:P42777 from [Arabidopsis thaliana]	0.795275	0.0153037		-0.262021	0.203258		-1.25317	0.179579		0.729667	0.0455495		1.23559	0.0782054		1.28722	0.042814	up	1.25423	0.0311703	up	1.13651	0.0663002		0.151016	0.301187		0.62242	0.279712		0.520205	0.0494525		1.29584	0.0675383		1.76217	0.368561		0.420256	0.286261		-0.00232139	0.0106832		0.424148	0.326642
At1g03980	phytochelatin synthase 2 (PCS2) identical to phytochelatin synthase [Arabidopsis thaliana] gi|16519291|gb|AAK94671	-0.256365	0.278842		1.21062	0.211833		3.93984	0.235394		-0.289073	0.29752		-0.467398	0.112838		-0.000260259	0.178807		-0.218088	0.202404		-1.04132	0.0131685	down	-0.334706	0.205005		0.256365	0.119844		-0.0460632	0.38542		0.0352295	0.276288		1.38448	0.20388		0.0480567	0.411294		1.0635	0.39391		-0.372789	0.441235
At1g03990	alcohol oxidase-related low similarity to long chain fatty alcohol oxidase from Candida cloacae [GI:6983581], Candida tropicalis [GI:6983594]; Location of EST 248L9T7, gb|AA713296	0.22653	0.00794253		0	0.129869		0	0.117734		-0.468151	0.363341		-0.125393	0.418797		0.345746	0.0530729		-0.0275499	0.320286		-0.110973	0.396702		-0.22653	0.039148		-0.22653	0.088068		-0.22653	0.207907		-0.22653	0.141817		0.0142046	0.222018		0	0.482633		0	0.324958		0.122083	0.173774
At1g04000	expressed protein Location of ESTs 203I24T7, gb|H76794 and 203I24XP, gb|AA605510	2.10091	0.0586185		1.25205	0.166332		2.18661	0.0853975		-1.22833	0.00949533	down	-1.14869	0.125363		-1.67154	0.0655756		0.324553	0.424379		0.182462	0.347518		-0.122402	0.262271		-0.0749514	0.269148		-0.72946	0.0866338		-0.435742	0.161123		-0.698685	0.121102		-0.0740588	0.41685		-0.55655	0.425822		-0.876715	0.318003
At1g04010	lecithin:cholesterol acyltransferase family protein / LACT family protein weak similarity to SP|P40345 Phospholipid:diacylglycerol acyltransferase (EC 2.3.1.158) (PDAT) {Saccharomyces cerevisiae}; contains Pfam profile PF02450: Lecithin:cholesterol acyltransferase (phosphatidylcholine-sterol acyltransferase)	2.2726	0.0187258	up	0.340081	0.38117		-0.278776	0.330528		-0.0111288	0.31095		-0.609334	0.0731872		-0.367173	0.053014		-0.548048	0.0641762		0.015377	0.0116531		0.534554	0.318753		0.232827	0.420324		-0.438086	0.214292		-0.0790131	0.224489		-1.82083	0.105651		-0.815434	0.360556		-0.222075	0.170041		-0.543338	0.235166
At1g04020	zinc finger (C3HC4-type RING finger) family protein / BRCT domain-containing protein contains Pfam domain, PF00533: BRCA1 C Terminus (BRCT) domain	-0.706855	0.240532		-0.00553993	0.199961		0.941926	0.184689		0.173517	0.252616		-0.32936	0.176038		-0.956483	0.0313804		-0.266138	0.0495485		-1.21938	0.124847		0.210921	0.092668		0.856724	0.349529		0.433846	0.299844		0.510765	0.123703		1.80805	0.386689		0.00553993	0.0328629		-0.32996	0.11197		-0.595825	0.276759
At1g04030	expressed protein	-0.406775	0.0422733		-0.111927	0.291958		-0.673802	0.244103		-0.177982	0.223291		0.0145981	0.315526		-0.121413	0.369893		0.193283	3.26406e-05		-0.346512	0.0398726		-0.124454	0.40914		-0.433575	0.130981		-0.201164	0.233068		-1.09871	0.128693		0.553706	0.376254		0.685739	0.408267		0.0622942	0.351083		-0.786456	0.314959
At1g04040	acid phosphatase class B family protein similar to SP|P15490 STEM 28 kDa glycoprotein precursor (Vegetative storage protein A) {Glycine max}, acid phosphatase [Glycine max] GI:3341443; contains Pfam profile PF03767: HAD superfamily (subfamily IIIB) phosphatase; supporting cDNA gi|13926197|gb|AF370572.1|AF370572	-1.76408	0.111006		-0.328843	0.113945		-1.26555	0.115964		0.0585417	0.449463		-0.171793	0.123118		-0.291566	0.222448		-1.79057	0.0146355	down	-1.05192	0.0425131	down	-0.662746	0.160326		-2.05992	0.0490341	down	-2.77811	0.00707077	down	-2.61328	0.0285169	down	-1.28024	0.454257		-1.24449	0.467031		-1.35789	0.412394		-2.65366	0.272121
At1g04050	SET domain-containing protein / suppressor of variegation related 1 (SUVR1) identical to suppressor of variegation related 1 [Arabidopsis thaliana] GI:15004614; contains Pfam profiles PF00856: SET domain, PF05033: Pre-SET motif; identical to cDNA trithorax 3 (ATX3) partial cds GI:15217142	-0.872989	0.174035		-0.50695	0.298685		3.41858	0.0648643		-0.140007	0.0442195		-0.480638	0.0991058		-0.400589	0.0203416		1.73271	0.261522		-0.134054	0.346503		-0.142953	0.183216		-0.161895	0.141555		0.387167	0.128994		0.493998	0.230323		0.667165	0.362672		0.188239	0.0555071		-0.394333	0.178451		-0.0148797	0.233519
At1g04070	expressed protein Contains similarity to hypothetical mitochondrial import receptor subunit gb Z98597 from S. pombe. ESTs gb|T45575 and gb|Z26435 and gb|AA394576 come from this gene	-3.84039	0.0528175		-2.9402	0.198315		-3.42252	0.0230024	down	-0.410467	0.041616		-0.672682	0.0766614		-1.40648	0.0323716	down	-1.00086	0.0566933		-0.218805	0.0669473		-0.105687	0.238294		0.117957	0.202744		0.980377	0.127232		0.900069	0.0104415		2.00325	0.0196357	up	-0.535204	0.174647		-1.10808	0.443314		-0.637833	0.494048
At1g04080	hydroxyproline-rich glycoprotein family protein Contains similarity to pre-mRNA processing protein PRP39 gb L29224 from S. cerevisiae. ESTs gb|R64908 and gb|T88158, gb|N38703 and gb|AA651043 come from this gene	0.238788	0.0621009		0.450843	0.0779207		-0.187795	0.365716		0.478518	0.150581		0.623864	0.177305		0.427616	0.0946546		0.681882	0.129824		0.323838	0.0967335		-0.0684132	0.280983		0.144452	0.245137		0.44371	0.342719		0.920375	0.464799		1.13018	0.0607041		0.0463588	0.297603		-0.0734546	0.082107		-0.00262024	0.0976732
At1g04090	expressed protein	-0.0216619	0.27712		0	0.042422		0	0.350783		-0.361561	0.102142		-0.336033	0.238649		-0.0178168	0.367034		-0.0788189	0.393765		0	0.167501		0.0216619	0.396186		0.0216619	0.293594		0.0216619	0.282716		0.0216619	0.411257		1.9191	0.350571		0	0.0420493		0.765386	0.259737		-0.0719449	0.00981496
At1g04100	auxin-responsive protein / indoleacetic acid-induced protein 10 (IAA10) identical to SP|Q38828 Auxin-responsive protein IAA10 (Indoleacetic acid-induced protein 10) {Arabidopsis thaliana}	1.91439	0.0903698		3.3263	0.107558		2.17645	0.114804		0.364055	0.0580136		0.884118	0.171063		0.962105	0.175093		0.676953	0.112565		-0.224655	0.117712		2.42045	0.00873761	up	2.04729	0.09982		2.59463	0.0919412		3.07279	0.000832648	up	1.53424	0.289087		0.504028	0.41511		1.08903	0.0168318	up	0.953419	0.293495
At1g04110	subtilase family protein contains similarity to subtilisin-like protease GI:3687307 from [Lycopersicon esculentum]	0	0.165964		0	0.462886		0	0.0449959		0	0.222909		0	0.339429		0	0.204302		0	0.178358		0.968486	0.0427744		0	0.335088		0	0.261461		0	0.389881		0	0.222933		0.962501	0.159427		0	0.384358		0	0.466348		0	0.283873
At1g04120	ABC transporter family protein Strong similarity to MRP-like ABC transporter gb|U92650 from A. thaliana and canalicular multi-drug resistance protein gb|L49379 from Rattus norvegicus	0.324042	0.172305		0.748856	0.211071		-0.322604	0.207095		-0.577286	0.00576196		-0.580385	0.201727		-1.00737	0.206356		-1.6511	0.0069451	down	0.093451	0.108205		-0.169037	0.195148		0.391494	0.137168		0.253148	0.495818		1.15515	0.252192		0.488062	0.0759934		-0.226536	0.284741		-0.000367632	0.100734		0.389143	0.0663094
At1g04130	tetratricopeptide repeat (TPR)-containing protein contains non-consensus donor splice site AT at exon 4 and acceptor splice site at exon5; Contains similarity to serine/threonine protein phosphatase gb|X83099 from S. cerevisiae, SP|O95801 Tetratricopeptide repeat protein 4 Homo sapiens; contains Pfam profile PF00515: TPR Domain	2.31808	0.0501477		2.0354	0.0198919	up	2.0046	0.00503572	up	1.16493	0.0647005		1.13484	0.0758324		0.56943	0.16457		1.23727	0.00185611	up	0.0902057	0.480476		-0.367428	0.310112		-0.199084	0.225727		-0.127163	0.438619		0.950015	0.3153		1.38084	0.235623		-0.214897	0.235169		0.00356055	0.0801463		0.101645	0.00312335
At1g04140	transducin family protein / WD-40 repeat family protein contains 4 WD-40 repeats (PF00400); similar to neural cell adhesion molecule 2, large isoform precursor gb|M76710 from Xenopus laevis, and beta transducin from S. cerevisiae gb|Q05946. ESTs gb|N65081 gb|Z30910, gb|Z34190, gb|Z34611, gb|R30101, gb|H36304, and gb|N65606 come from	-0.160462	0.360459		0.925738	0.105968		-1.01246	0.321563		-0.0403551	0.149358		0.319911	0.0842082		0.0945529	0.401517		0.150073	0.219895		0.922291	0.0493751		0.0957931	0.492369		0.291545	0.471206		0.638852	0.109936		1.40076	0.160071		1.93924	0.0197834	up	0.145543	0.320479		-0.0927765	0.0111026		0.339593	0.0384446
At1g04150	C2 domain-containing protein contains INTERPRO:IPR000008 C2 domain	0	0.365752		0	0.499487		0	0.173856		0.407706	0.238483		0.972886	0.0121125		0.987149	0.153432		-0.0551222	0.103793		-0.114288	0.39216		0	0.397895		0	0.298465		0	0.228745		0	0.341447		0.562387	0.186539		0	0.254364		0	0.354812		-0.0199296	0.100836
At1g04160	myosin family protein contains Pfam profiles: PF02736 myosin N-terminal SH3-like domain, PF00063 myosin head (motor domain), PF00612 IQ calmodulin-binding motif, PF01843: DIL domain	0.395892	0.239139		1.94837	0.0558529		4.21587	0.0930095		-0.387721	0.022374		-0.959321	0.131116		-0.545591	0.172867		-0.317434	0.0289599		-1.25529	0.0466817	down	-0.161216	0.227804		-1.3694	0.0409098	down	-0.786304	0.103911		-0.754116	0.0848725		0.129448	0.283715		0.169188	0.0572847		-0.382789	0.146893		-0.875009	0.170378
At1g04170	eukaryotic translation initiation factor 2 subunit 3, putative / eIF2S3, putative / eIF-2-gamma, putative similar to gb|U37354 from S. pombe. ESTs gb|T41979, gb|N37284 and gb|N37529 come from this gene	-0.908706	0.13327		0.103173	0.495657		0.664916	0.059287		-0.151701	0.194973		-0.283229	0.0202327		-0.534675	0.00657769		-0.928341	0.000408655		-0.332567	0.0252151		-0.0294943	0.48819		-0.204363	0.0650458		0.160621	0.205807		-0.475904	0.0666458		-0.469978	0.100691		0.0968743	0.303389		-0.0642258	0.00154946		-0.0908747	0.0788563
At1g04180	flavin-containing monooxygenase family protein / FMO family protein similar to flavin-containing monooxygenases YUCCA [gi:16555352], YUCCA2 [gi:16555354], and YUCCA3 [gi:16555356] from Arabidopsis thaliana; contains Pfam profile PF00743	0.926995	0.225789		-0.796316	0.074301		-0.953066	0.0840181		-0.677726	0.21404		-1.63638	0.148943		-0.779137	0.0243822		-0.480704	0.0757379		-0.344359	0.243625		-0.177506	0.399161		-0.828116	0.255869		-1.3725	0.110819		-1.2616	0.128616		-0.577352	0.157527		0.482785	0.0846622		-0.430679	0.355724		0.181564	0.209409
At1g04190	tetratricopeptide repeat (TPR)-containing protein low similarity to protein antigen LmSTI1 [Leishmania major] GI:1698880; contains Pfam profile PF00515 TPR Domain; EST gb|Z47802 and gb|Z48402 come from this gene	-0.593332	0.085897		0.324947	0.228527		-1.16424	0.201398		-0.268087	0.226412		-0.389797	0.0838026		-0.490263	0.00947743		-1.26275	0.0321876	down	-0.412421	0.12438		-0.391097	0.217781		-0.287173	0.170481		-0.00865217	0.0100719		-0.376525	0.11318		0.0538118	0.118943		-0.2306	0.467171		-0.199714	0.322034		-0.724125	0.371135
At1g04200	expressed protein Contains similarity to gb|Z69902 from C. elegans	-0.366504	0.00300866		0.403021	0.191807		1.94644	0.21911		-0.113152	0.195866		-0.436462	0.141458		-0.724337	0.127299		-1.54772	0.0627951		-0.672919	0.0467843		0.12851	0.48588		0.482179	0.263776		-0.540108	0.207029		-0.473346	0.453309		1.12323	0.365487		-0.372966	0.201445		0.000124099	0.353274		0.0319407	0.345728
At1g04210	leucine-rich repeat family protein / protein kinase family protein contains Pfam domains PF00560: Leucine Rich Repeat and PF00069: Protein kinase domain	1.36585	0.0492547	up	-0.0259313	0.265281		0.885097	0.364719		-0.186889	0.0990531		-0.0542288	0.282772		-0.38774	0.119201		0.578836	0.393812		0.196917	0.31238		0.00139235	0.350306		0.588895	0.370731		-1.01092	0.146018		0.614841	0.251194		-1.17468	0.15788		0.145038	0.169924		0.433007	0.133766		0.97315	0.166903
At1g04220	beta-ketoacyl-CoA synthase, putative Strong similarity to beta-keto-Coa synthase gb|U37088 from Simmondsia chinensis, GI:4091810	-1.88665	0.0461166	down	-0.393911	0.299262		-0.627259	0.213968		-1.22994	0.0260752	down	-2.17137	0.0183022	down	-2.1057	0.0468072	down	-1.62782	0.00991157	down	-1.87331	0.0576551		-0.719235	0.18478		-2.22598	0.0828738		-1.81354	0.0766734		-1.96771	0.0415017	down	-0.593883	0.481023		-0.615702	0.122168		-2.52821	0.0106492	down	-3.17309	0.0367454	down
At1g04230	expressed protein	1.63053	0.0212561	up	1.86089	0.142331		-1.62274	0.0199458	down	0.769877	0.0227508		0.902139	0.126223		1.26187	0.00750598	up	0.654244	0.155375		0.427426	0.011294		0.0371979	0.437333		0.492588	0.185901		0.914445	0.230487		1.18465	0.0928865		0.606098	0.183864		-0.400206	0.123105		-0.0475849	0.0732681		0.337076	0.00186137
At1g04240	auxin-responsive protein / indoleacetic acid-induced protein 3 (IAA3) identical to SP|Q38822 Auxin-responsive protein IAA3 (Indoleacetic acid-induced protein 3) {Arabidopsis thaliana}; EST gb|T04296 comes from this gene	-2.08261	0.0535266		-0.860227	0.00238973		-2.44247	0.066518		-0.550299	0.173129		-0.268716	0.0957511		-0.639224	0.0220619		-1.30412	0.0102344	down	-2.15013	0.0795606		0.603788	0.158733		-0.40665	0.173322		-0.224894	0.318761		0.542925	0.263485		2.80139	0.031235	up	-0.358867	0.245351		-1.39017	0.2044		-2.13164	0.031162	down
At1g04250	auxin-responsive protein / indoleacetic acid-induced protein 17 (IAA17) Identical to SP|P93830 Auxin-responsive protein IAA17 (Indoleacetic acid-induced protein 17) {Arabidopsis thaliana}; ESTs gb|H36782 and gb|F14074 come from this gene	-0.816961	0.0944578		-0.45391	0.125862		-1.06431	0.12996		0.0734403	0.259749		-0.319994	0.0500281		-0.690271	0.0850135		-2.0932	0.0314501	down	-2.37291	0.092699		-0.343907	0.274806		-1.02264	0.124935		-1.54029	0.0351796	down	-2.12157	0.0506303		-0.50284	0.0594011		-0.742969	0.479987		-0.831725	0.167424		-1.71203	0.457945
At1g04260	prenylated rab acceptor (PRA1) family protein weak similarity to prenylated Rab acceptor [Mus musculus] GI:7716652; contains Pfam profile PF03208: Prenylated rab acceptor (PRA1)	0.796228	0.00526941		0.632939	0.143203		0.593062	0.223283		0.217903	0.0566341		0.197903	0.157305		0.336286	0.180515		-0.0188841	0.0153883		0.0659689	0.494761		-0.0508949	0.439467		0.113508	0.361461		0.00480149	0.151744		0.0720142	0.0693551		0.126597	0.090159		-0.35527	0.137746		-0.196486	0.125941		-0.0274775	0.0677424
At1g04270	40S ribosomal protein S15 (RPS15A) Strong similarity to Oryza 40S ribosomal protein S15. ESTs gb|R29788,gb|ATTS0365 come from this gene	-2.98556	0.0332287	down	-0.833013	0.118417		-1.58636	0.0184682	down	0.0407439	0.18507		-0.0817619	0.0736807		-0.103786	0.27586		-0.247218	0.0249764		-0.353089	0.00577861		-0.787301	0.197889		-0.964628	0.10876		-1.27923	0.252584		-1.64613	0.309483		-1.41769	0.10036		0.0571394	0.354906		-0.0206095	0.0808555		-0.67948	0.337236
At1g04280	expressed protein	0.105992	0.0216807		1.751	0.00411826	up	0.47512	0.128131		-0.776285	0.0123669		-0.833296	0.0760161		-0.826483	0.00503174		-0.683014	0.0526192		-0.574889	0.0174507		-0.307855	0.459654		-0.921673	0.104677		-1.36363	0.0598668		-1.89936	0.048358	down	-1.56936	0.0985309		-0.0677457	0.379228		-0.691036	0.143204		-1.20381	0.355821
At1g04290	thioesterase family protein contains Pfam profile PF03061: thioesterase family protein; EST gb|T45093 comes from this gene	1.01494	0.0427872	up	0.0816088	0.459397		0.718579	0.087607		-0.408656	0.0274533		-0.672077	0.000155195		-0.713863	0.0789904		-0.664186	0.0307415		-0.913144	0.104534		-0.248866	0.305731		-0.430159	0.176532		-0.965163	0.127476		-1.37934	0.0768285		-0.963149	0.0818381		-0.306655	0.0180794		-0.10838	0.0722337		-0.506614	0.0352418
At1g04300	meprin and TRAF homology domain-containing protein / MATH domain-containing protein weak similarity to ubiquitin-specific protease 12 [Arabidopsis thaliana] GI:11993471;contains Pfam PF00917: Meprin And TRAF-Homology (MATH) domain	-0.832229	0.102724		-0.49601	0.200869		-0.611878	0.0606885		0.326902	0.0778132		0.770443	0.110369		0.765832	0.115636		1.22295	0.167439		1.51209	0.101846		-0.922997	0.265694		-0.528179	0.0121284		-0.463411	0.304721		-0.110611	0.202541		1.19315	0.358915		-0.441456	0.341263		-0.0270179	0.184125		0.130839	0.202263
At1g04310	ethylene receptor-related similar to ethylene receptor CS-ETR2 [Cucumis sativus] GI:6136818; contains Pfam profiles PF01590: GAF domain, PF00512: His Kinase A (phosphoacceptor) domain	0.186507	0.132965		0.42414	0.110999		0.545054	0.103811		0.423818	0.000936253		0.370118	0.0725265		0.28222	0.155095		0.0135543	0.194187		0.629385	0.231701		0.621065	0.166709		0.735278	0.297669		0.725299	0.305822		1.0336	0.072507		1.28373	0.296088		0.170674	0.332724		-0.0236006	0.0750174		-0.48383	0.0162439
At1g04330	expressed protein EST gb|H76414 comes from this gene	0.867406	0.262356		1.43092	0.0646935		-0.689658	0.092507		-0.0272965	0.415324		-1.01476	0.105875		-0.379699	0.0241377		-0.425568	0.141378		-1.11487	0.0343605	down	1.76268	0.262808		-0.308641	0.20896		-0.945112	0.403071		-0.867406	0.498089		-0.867406	0.320384		2.05514	0.0342662	up	0.900819	0.0822087		0.730883	0.185443
At1g04340	lesion inducing protein-related similar to ORF, able to induce HR-like lesions [Nicotiana tabacum]	-1.19459	0.017832	down	-0.589403	0.0385818		0.415382	0.0744894		-0.109719	0.162273		-0.387268	0.100294		-0.536413	0.0123699		-1.37898	0.0347768	down	-0.824681	0.00355102		-0.0328439	0.339946		-0.352657	0.157023		-0.128075	0.172428		-0.242536	0.107095		0.371558	0.286693		0.232607	0.299169		0.0198528	0.0475973		-0.850234	0.385845
At1g04350	2-oxoglutarate-dependent dioxygenase, putative Similar to Arabidopsis 2A6 (gb|X83096) and to tomato ethylene synthesis regulatory protein E8 (SP|P10967); EST gb|T76913 comes from this gene	-0.402775	0.0881097		-0.0227888	0.0411154		0	0.126503		1.60423	0.234383		1.03713	0.157144		0.373184	0.124814		0	0.445815		1.25168	0.0800271		0.402775	0.402184		0.402775	0.382712		0.402775	0.431301		0.402775	0.20714		1.6025	0.265482		-0.206659	0.321577		-0.186492	0.15922		-0.312768	0.431885
At1g04360	zinc finger (C3HC4-type RING finger) family protein contains Pfam profile: PF00097 zinc finger, C3HC4 type (RING finger)	-0.922514	0.088867		0.019867	0.301249		2.67714	0.134289		-0.13278	0.307076		-0.638146	0.0868963		-1.55148	0.00760211	down	-0.870958	0.0723088		-1.23111	0.163966		-0.438076	0.294161		-0.2509	0.116871		0.294848	0.209702		0.474102	0.213246		0.927382	0.356536		-0.50526	0.296672		-0.715566	0.350387		-0.901995	0.296682
At1g04370	ethylene-responsive factor, putative Similar to Nicotiana EREBP-3 (gb|D38124)	-0.369455	0.22117		0	0.288072		0	0.246954		0.542939	0.0178022		-1.03701	0.13379		-0.587409	0.0655484		-0.266043	0.047189		-1.29516	0.0570878		0.369455	0.245246		0.229841	0.0967826		0.287278	0.0644334		0.294285	0.152683		3.71533	0.256056		0	0.153163		0	0.266189		0	0.483969
At1g04380	2-oxoglutarate-dependent dioxygenase, putative Strong similarity to Arabidopsis 2A6 (gb|X83096), tomato ethylene synthesis regulatory protein E8 (SP|P10967)	0	0.408894		0	0.103841		0	0.00723786		0.482865	0.141136		0.309074	0.0150475		0.547534	0.105394		-0.110584	0.257844		-0.06602	0.413128		0	0.262365		0	0.00761562		0	0.251396		0	0.169		1.87568	0.246009		0.0902496	0.117629		3.30578	0.234201		-0.345041	0.22153
At1g04390	expressed protein	2.07656	0.00034516	up	2.33654	0.0407797	up	2.90102	0.0546892		0.288518	0.0230372		0.85863	0.0844478		1.14289	0.00147817	up	1.4894	0.0282591	up	1.04954	0.110261		0.422	0.130349		0.577693	0.327892		1.36239	0.0380958	up	1.9822	0.00730264	up	1.96108	0.142085		0.0902403	0.0339598		0.1998	0.277474		0.808862	0.107555
At1g04400	cryptochrome 2 apoprotein (CRY2) / blue light photoreceptor (PHH1) 97% identical to photolysase (PHH1) (SP:Q96524) and cryptochrome 2 apoprotein (CRY2) (SP:U43397). ESTs gb|W43661 and gb|Z25638 come from this gene; contains Pfam profiles PF03441: FAD binding domain of DNA photolyase and PF00875: deoxyribodipyrimidine photolyase; identical to cDNA Cvi cryptochrome 2 (CRY2) GI:18026275	0.2181	0.0724372		-0.559568	0.193631		0.511512	0.080679		0.282976	0.125333		0.501061	0.0553128		0.766713	0.0233924		0.78305	0.028082		0.730675	0.00131237		0.152698	0.355819		0.197295	0.44067		0.0663577	0.493298		0.56937	0.159781		0.376276	0.126026		0.0393733	0.113583		0.225262	0.10133		0.432412	0.085094
At1g04410	malate dehydrogenase, cytosolic, putative strong similarity to malate dehydrogenase from Mesembryanthemum crystallinum [SP|O24047], Medicago sativa [SP|O48905], Prunus persica [GI:15982948]; contains InterPro entry IPR001236: Lactate/malate dehydrogenase	-0.704496	0.0286163		-0.511804	0.131086		-3.76581	0.00537405	down	0.04496	0.25925		0.0913396	0.241279		0.239878	0.178455		-0.101672	0.0921563		-0.70799	0.121178		-0.0151346	0.394598		0.0183473	0.323592		0.0534817	0.421859		-0.384085	0.130188		-1.12107	0.108943		-0.0249178	0.338085		0.0361389	0.105605		-0.108009	0.00828296
At1g04420	aldo/keto reductase family protein Similar to SP|Q46933 Tas protein {Escherichia coli}, Babesia aldo-keto reductase SP|P40690; contains Pfam profile PF00248: oxidoreductase, aldo/keto reductase family	1.80239	0.178158		-0.338333	0.05963		-0.581801	0.0216231		0.513823	0.148871		0.814749	0.237555		0.672542	0.259632		-0.138555	0.0406386		0.0214373	0.0832776		1.47715	0.404354		1.86497	0.345357		1.36065	0.491737		2.49647	0.35555		-0.237278	0.177708		0.0366677	0.022327		0.0117371	0.468127		0.0994458	0.0121146
At1g04430	dehydration-responsive protein-related similar to early-responsive to dehydration stress ERD3 protein [Arabidopsis thaliana] GI:15320410; contains Pfam profile PF03141: Putative methyltransferase	0.118677	0.169979		0.225912	0.270739		-0.863613	0.174242		-0.190659	0.219579		-0.693963	0.0734297		-1.11229	0.249338		-1.45328	0.215397		-0.889271	0.20608		-0.18447	0.41173		-0.552986	0.289129		-1.3584	0.213936		-1.01781	0.359512		0.47767	0.182174		0.292148	0.186312		0.00882952	0.32476		-0.0185131	0.211436
At1g04440	casein kinase, putative similar to casein kinase I [Arabidopsis thaliana] gi|1103318|emb|CAA55395; contains protein kinase domain, Pfam:PF00069	0.614779	0.160831		-0.0448533	0.153443		-0.831892	0.166855		0.480567	0.0281004		0.615653	0.0747551		1.23563	0.0569799		1.53697	0.0257883	up	0.73233	0.167812		0.179408	0.302078		0.340745	0.278677		0.751261	0.197594		1.53206	0.0555644		1.72812	0.144693		0.311194	0.240692		0.144054	0.0378289		0.359119	0.0556743
At1g04445	zinc finger (C2H2 type) family protein contains Pfam profile: PF00096 zinc finger, C2H2 type	-0.221692	0.188861		0.881071	0.0665445		-0.176617	0.406987		0.70297	0.140145		1.36967	0.131815		1.67443	0.146953		2.01609	0.0253201	up	0.87304	0.196918		0.8548	0.223778		-0.101109	0.101549		-0.0239248	0.241247		-0.0303902	0.217332		1.09629	0.388968		-0.834234	0.169964		1.14112	0.141369		-0.135501	0.495008
At1g04450	p21-rho-binding domain-containing protein contains Pfam PF00786: P21-Rho-binding domain	0	0.14489		0	0.27981		0	0.350731		0	0.240074		0	0.341859		0	0.0443227		0	0.242043		0	0.293607		0	0.192302		0	0.357293		0	0.484032		0	0.385138		0.293274	0.1574		0	0.0606276		0	0.268891		0	0.177152
At1g04470	expressed protein EST gb|ATTS5672 comes from this gene	0	0.0964779		0	0.174251		0	0.29858		0	0.240886		0	0.124378		-0.0893156	0.441373		-0.00380593	0.297772		0	0.401225		5.34325	0.250407		0	0.213907		0	0.148507		0	0.232016		0.625419	0.237865		0	0.352847		0	0.33492		0	0.156536
At1g04480	60S ribosomal protein L23 (RPL23A) identical to GB:AAB80655	-0.631584	0.131178		-0.317225	0.457349		-6.62447	0.0193582	down	0.0793048	0.148732		0.105189	0.0630517		-0.116878	0.211091		-0.0412431	0.0696145		-0.53923	0.014558		0.0740584	0.45686		-0.164207	0.293212		-0.082451	0.347149		-1.0269	0.140612		-1.36462	0.0464623	down	-0.0812498	0.124039		0.0723293	0.288408		-0.432642	0.112029
At1g04490	expressed protein	0	0.385246		0	0.151193		0	0.186328		-0.591578	0.0368405		-0.348882	0.324936		-0.20399	0.464449		-0.107089	0.338265		1.44611	0.277923		0	0.361169		0	0.266427		0	0.205583		0	0.37523		0.608431	0.139722		0	0.13781		0	0.243236		0	0.0888903
At1g04500	zinc finger CONSTANS-related similar to Zinc finger protein constans-like 15 (SP:Q9FHH8) {Arabidopsis thaliana}	0	0.16191		-0.0957071	0.235643		0	0.223369		0	0.225166		0	0.353842		0	0.323429		0	0.00342165		0	0.0491641		0	0.408783		0	0.467612		0	0.346856		0	0.341663		1.56797	0.243403		0.0957071	0.341355		0.0957071	0.198141		-0.108707	0.114414
At1g04510	transducin family protein / WD-40 repeat family protein contains 6 WD-40 repeats (PF00400); similar to cell cycle control protein cwf8 (SP:O14011) [Schizosaccharomyces pombe (Fission yeast)]	0.274507	0.0815205		1.14408	0.0620674		0.325096	0.109012		0.0341791	0.451828		-0.0680179	0.247317		-0.126372	0.112217		-0.599038	0.0351825		0.0609255	0.252352		-0.276112	0.458627		-0.194489	0.286054		0.0102632	0.473636		0.35386	0.39025		0.447084	0.358726		-0.254939	0.201326		-0.271018	0.13877		-0.121495	0.0847179
At1g04520	33 kDa secretory protein-related contains Pfam PF01657: Domain of unknown function, duplicated in 33 KDa secretory proteins	-0.226225	0.128179		0.555471	0.207474		0.229629	0.269052		-0.634165	0.0779608		-1.07279	0.0759711		-0.955802	0.0835704		-1.54436	0.0082638	down	-1.8936	0.036465	down	-0.0393331	0.126582		-1.61629	0.129496		-1.85224	0.165278		-1.45639	0.169404		-0.515689	0.173481		0.147955	0.285786		-0.604934	0.268479		-1.63742	0.199347
At1g04530	expressed protein	0.920706	0.0933222		0.484386	0.36259		-1.55689	0.0328221	down	-0.20637	0.128638		-0.145742	0.195888		-0.209227	0.204696		-1.00246	0.005893	down	0.356058	0.248968		0.450371	0.2606		-0.214186	0.376465		-0.411368	0.311892		-0.439845	0.333699		-1.0315	0.255901		-0.347746	0.262887		-0.376885	0.120012		-0.467692	0.0641832
At1g04540	C2 domain-containing protein low similarity to cold-regulated gene SRC2 [Glycine max] GI:2055230; contains Pfam profile PF00168: C2 domain	0	0.348687		0	0.311134		0	0.268016		-0.180152	0.430465		0.0181182	0.176559		-0.0731625	0.0218856		0	0.146486		1.25332	0.217266		0	0.125354		0	0.336341		0	0.141224		0	0.326248		0.130016	0.132152		-0.360205	0.188941		0	0.251882		0	0.303167
At1g04550	auxin-responsive protein / indoleacetic acid-induced protein 12 (IAA12) identical to SP|Q38830 Auxin-responsive protein IAA12 (Indoleacetic acid-induced protein 12) {Arabidopsis thaliana}	-0.228999	0.0294634		1.33683	0.0640346		2.34689	0.0681076		-0.304708	0.1931		0.0895148	0.0493425		0.055503	0.124529		-0.128399	0.122219		-0.251361	0.0454152		0.490517	0.304895		0.0811529	0.374594		0.764378	0.324713		0.351578	0.285954		0.666093	0.417836		0.24991	0.110351		-0.0916763	0.16187		-0.362871	0.0250325
At1g04560	AWPM-19-like membrane family protein contains Pfam PF05512: AWPM-19-like family; similar to late embryogenesis abundant protein, (Lea) with hydrophobic domain, high pI value (11.6); 15kD protein; putative (GI:310570) {Glycine max}	0	0.343807		-0.139424	0.370179		0	0.0854499		1.78921	0.104335		1.01431	0.246745		0.374828	0.22585		0.78692	0.152051		0.0349932	0.406823		0	0.222571		0	0.327442		0	0.0549775		0	0.323		3.60266	0.242627		0.114109	0.4757		0.139424	0.141076		-0.00200364	0.0311971
At1g04570	integral membrane transporter family protein contains 8 transmembrane domains; contains Pfam PF03092: BT1 family; contains TIGRFAMS TIGR00788: folate/biopterin transporter; similar to hypothetical protein GB:AAD38263	1.27093	0.111157		-0.191519	0.0912714		0	0.0627087		2.17269	0.167095		3.57809	0.0443765	up	2.88358	0.0461458	up	1.37319	0.0707547		1.03444	0.0599559		-1.27093	0.182707		-1.27093	0.147914		-1.27093	0.155042		-1.27093	0.0645454		1.49923	0.308025		-0.197709	0.0621798		-0.34587	0.21028		-0.296764	0.0749474
At1g04580	aldehyde oxidase, putative similar to aldehyde oxidases from Arabidopsis thaliana: GI:3172023, GI:3172025, GI:3172044; identical to cDNA putative aldehyde oxidase (AO2) mRNA, partial cds GI:2792305	0	0.197505		0	0.411117		0	0.304652		0	0.463216		0	0.350447		-0.0364939	0.303538		0	0.0871259		0.557548	0.353791		0	0.154888		0	0.287665		0	0.0155731		0	0.0337326		0.317701	0.248967		0	0.246213		0	0.278283		0	0.286883
At1g04590	expressed protein isoform contains GG acceptor splice site at intron 7	0.189725	0.0992686		-0.961186	0.118604		1.0393	0.149588		-0.335311	0.075793		-0.476753	0.0186945		-0.979377	0.0639412		-0.975778	0.128001		-0.374439	0.0826772		-0.112829	0.352945		0.309314	0.271216		0.102038	0.210661		0.188505	0.113452		0.353251	0.305595		0.199405	0.368099		0.319921	0.0657194		0.0745871	0.0754567
At1g04600	myosin, putative similar to myosin (GI:499047) [Arabidopsis thaliana]	1.04749	0.124009		0	0.0713972		0.143873	0.000993835		0.34407	0.0416807		0.185722	0.320425		0.0730482	0.499961		-0.278295	0.299833		-0.247607	0.00828635		0.435422	0.497717		2.28242	0.0396503	up	-0.451708	0.349489		1.10189	0.390399		0.567233	0.411866		0.444842	0.285107		0.215632	0.323148		0.0461869	0.0123635
At1g04610	flavin-containing monooxygenase / FMO (YUCCA3) identical to gi:16555356	-0.250839	0.0688105		0.999233	0.325226		0.48967	0.238664		0.542543	0.165314		-0.0784789	0.171495		1.58381	0.100514		-0.356767	0.110904		-1.42266	0.103675		1.07363	0.0967808		0.522301	0.434067		-0.471436	0.287741		-0.356653	0.0586127		0.657199	0.33916		0.9722	0.105902		0.748717	0.130966		0.345615	0.0159535
At1g04620	coenzyme F420 hydrogenase family / dehydrogenase, beta subunit family contains Pfam PF04432: Coenzyme F420 hydrogenase/dehydrogenase, beta domain; similar to Coenzyme F420 hydrogenase beta subunit (SP:Q00391) {Methanobacterium thermoautotrophicum}	3.08053	0.212341		-0.922855	0.0660978		2.89123	0.0950015		0.325926	0.452785		0.925885	0.185647		0.97796	0.113081		0	0.268509		1.15905	0.0522913		-1.65317	0.459507		0.0671443	0.3175		-1.27207	0.480973		-0.645661	0.434204		-3.10904	0.262047		0.0361717	0.281636		0.579762	0.165942		0.839268	0.068169
At1g04630	expressed protein	0.297438	0.130351		0.144338	0.32944		0.692386	0.0233981		0.107846	0.162832		0.0893783	0.135172		0.074489	0.388427		-0.182424	0.0317257		-0.576472	0.0494253		-0.322978	0.167727		-0.46418	0.145558		-0.473308	0.135343		-1.17047	0.0732142		-1.26697	0.0741113		-0.166271	0.227253		-0.248287	0.464337		-0.929236	0.127
At1g04635	ribonuclease P family protein / Rpp14 family protein contains Pfam profile: PF01900 Rpp14 family	2.37156	0.107146		2.5946	0.077482		2.77425	0.122274		-0.0427351	0.240431		-0.364647	0.0828043		0.0012384	0.197123		0.524229	0.442708		-0.809057	0.0372063		0.161901	0.45431		-0.0565723	0.494433		0.676076	0.188322		-0.197394	0.124823		-0.471383	0.203933		-0.0355541	0.217382		-0.289104	0.0358404		-1.21538	0.151687
At1g04640	biotin/lipoate A/B protein ligase family protein similar to lipoyltransferase (LIP2p) [Arabidopsis thaliana] GI:15887052; contains Pfam profile PF03099: Biotin/lipoate A/B protein ligase family	1.31837	0.184972		1.6978	0.124322		0.838389	0.424944		0.24382	0.09374		0.479951	0.0547565		0.893307	0.130016		1.03648	0.0241092	up	-0.246412	0.096463		0.111545	0.374631		0.518366	0.317817		0.57811	0.396173		0.442442	0.321394		0.64955	0.26721		0.309054	0.154818		0.509422	0.123565		0.556228	0.0480992
At1g04645	self-incompatibility protein-related similar to S3 self-incompatibility protein [Papaver rhoeas] GI:1107841	0	0.072742		0	0.130019		0	0.0939667		0	0.317162		0	0.462336		0	0.164008		0	0.155441		0	0.0827601		0	0.467976		0	0.280478		0	0.219203		0	0.350031		1.06874	0.175659		0	0.406268		0	0.369988		0	0.157433
At1g04650	hypothetical protein	0	0.0533691		0.316198	0.138728		4.03536	0.128098		-0.10967	0.419184		-0.938816	0.101677		-0.171761	0.293122		-0.215009	0.00951673		-0.0513235	0.471708		5.27503	0.255962		0	0.103838		0	0.0735607		0	0.135256		0.20664	0.311436		-0.260659	0.0569581		-0.630205	0.308128		-0.398939	0.0843472
At1g04660	glycine-rich protein	-0.0530932	0.050628		0	0.00107003		0	0.152315		0.399001	0.326027		-0.216538	0.17438		-0.289042	0.477723		1.55454	0.181653		-0.299698	0.274436		0.0530932	0.377254		0.0530932	0.226359		0.0530932	0.285656		0.0530932	0.309903		0.194047	0.406642		0	0.308789		-0.129092	0.231527		0	0.345597
At1g04670	expressed protein ; expression supported by MPSS	-0.213947	0.311301		1.41454	0.0185048	up	0	0.398266		0.176205	0.380653		-0.503886	0.442858		-0.142343	0.437047		0	0.0344154		0	0.0453454		0.213947	0.365309		0.213947	0.374882		0.213947	0.279462		0.213947	0.0201536		2.30815	0.275974		-0.850265	0.123809		0.192556	0.310037		-0.791349	0.0593117
At1g04680	pectate lyase family protein similar to pectate lyase GP:14531296 from [Fragaria x ananassa]	-1.66288	0.0457752	down	-1.05527	0.101613		-0.588055	0.129162		-0.825405	0.0258227		-1.46722	0.0703249		-2.19752	0.0812618		-1.9453	0.116934		-1.98553	0.0271091	down	-0.153506	0.420168		-1.07323	0.159209		-1.30081	0.194595		-1.1278	0.253359		0.315891	0.283177		0.215047	0.329143		-0.193961	0.24352		-1.59945	0.00391553	down
At1g04690	potassium channel protein, putative nearly identical to K+ channel protein [Arabidopsis thaliana] GI:1063415; contains Pfam profile PF00248: oxidoreductase, aldo/keto reductase family	0.367693	0.180706		0.541357	0.261715		0.621927	0.198803		0.0329173	0.423859		-0.266291	0.0212612		-0.466993	0.20654		-1.40692	0.0924664		-0.63725	0.145153		-0.162075	0.423444		-0.264856	0.4221		-0.761277	0.37653		-0.72842	0.320189		-1.11385	0.281178		-0.779884	0.371116		-0.938703	0.255613		-1.40982	0.403986
At1g04700	protein kinase family protein low similarity to EDR1 [Arabidopsis thaliana] GI:11127925; contains Pfam profile: PF00069 Eukaryotic protein kinase domain	0.0800365	0.229137		-0.0556335	0.380062		2.662	0.0831957		0.0797163	0.0763677		-0.538623	0.0407574		-0.881539	0.181737		-0.57959	0.082237		-1.02908	0.0430773	down	-0.702066	0.0805198		-0.584051	0.121239		-0.461204	0.096212		-0.440471	0.122518		-0.0748968	0.204837		0.406498	0.203526		-0.716118	0.07428		-0.533624	0.441198
At1g04710	acetyl-CoA C-acyltransferase, putative / 3-ketoacyl-CoA thiolase, putative similar to 3-ketoacyl-CoA thiolase (E.C. 2.3.1.16) from [Arabidopsis thaliana] GI:2981616, [Cucumis sativus] GI:393707, [Cucurbita cv. Kurokawa Amakuri] GI:1694621; contains InterPro accession IPR002155: Thiolase	-2.65458	0.103628		-1.84221	0.176073		-2.41815	0.0321399	down	-0.0874954	0.290601		-0.0670973	0.316931		0.296637	0.190127		-0.0555061	0.0413814		-0.433591	0.0917822		1.47448	0.309352		0.112922	0.345928		1.07682	0.140689		1.15237	0.024612	up	1.36756	0.0340129	up	-0.413448	0.163691		-0.946778	0.479564		-0.557678	0.22661
At1g04730	AAA-type ATPase family protein contains Pfam domain, PF00004: ATPase, AAA family ('A'TPases 'A'ssociated with diverse cellular 'A'ctivities)	-1.20259	0.0619165		-0.488119	0.129757		-0.731464	0.183133		-0.220665	0.0756409		-0.081578	0.153111		0.262289	0.158412		0.120309	0.0711693		-0.714924	0.145284		0.242834	0.437545		0.456293	0.251793		0.737083	0.0991263		0.852189	0.331226		1.34137	0.180592		0.488119	0.21719		-0.495105	0.136956		0.146878	0.0284059
At1g04750	synaptobrevin family protein similar to Vesicle-associated membrane protein 722 (AtVAMP722) Synaptobrevin-related protein 1 (SP:P47192) {Arabidopsis thaliana};	-0.439936	0.144283		-1.12913	0.0203931	down	-0.59931	0.152929		0.00732929	0.475321		0.0567936	0.489681		-0.11643	0.396906		0.21335	0.167223		-0.199698	0.257716		-0.104865	0.450063		0.010009	0.330035		0.162347	0.334648		0.00467401	0.448574		0.305771	0.308121		-0.0953161	0.276092		0.0331185	0.112674		0.0966054	0.124044
At1g04760	synaptobrevin family protein similar to Vesicle-associated membrane protein 722 (AtVAMP722) Synaptobrevin-related protein 1 (SP:P47192) {Arabidopsis thaliana}	1.78642	0.0461365	up	2.08208	0.149603		3.59453	0.0855787		-0.418921	0.152176		-0.65568	0.0273257		-0.982404	0.00395816		-0.572704	0.0329408		-1.66963	0.0398321	down	-0.298877	0.446358		-0.288708	0.0328294		-0.381618	0.123149		-0.516043	0.124192		-0.1636	0.428809		-0.180982	0.0102346		-0.261605	0.164551		-0.156102	0.163219
At1g04770	male sterility MS5 family protein similar to male sterility MS5 [Arabidopsis thaliana] GI:3859112; contains Pfam profile PF00515 TPR Domain	1.02816	0.0064096	up	0.52664	0.0191963		1.90693	0.0109548	up	-0.230695	0.138686		-0.117351	0.2318		0.0211136	0.238081		-0.186992	0.0886123		-1.43747	0.054544		0.231052	0.452415		-0.09593	0.145107		-0.331132	0.0122074		0.82024	0.0227907		1.68649	0.24181		0.775622	0.00035529		0.0208672	0.1261		0.446939	0.124411
At1g04780	ankyrin repeat family protein contains Pfam PF00023: Ankyrin repeat	-0.0827813	0.450784		-0.330929	0.271522		-0.146254	0.342004		0.0581953	0.489324		-0.0670245	0.352783		0.0531625	0.480566		0.349922	0.351147		0.546337	0.154553		0.0837191	0.420158		0.129219	0.280843		0.420337	0.188544		0.79058	0.0270248		1.78651	0.104076		0.391134	0.165689		-0.0558748	0.259006		-0.0129993	0.0261553
At1g04790	zinc finger (C3HC4-type RING finger) family protein contains Pfam profile: PF00097 zinc finger, C3HC4 type (RING finger)	-0.122234	0.0388546		-0.513239	0.307877		1.27704	0.132279		0.476517	0.223225		0.752466	0.0629396		0.940933	0.0152645		-0.30259	0.0447397		0.425814	0.13799		0.149355	0.355612		0.971283	0.336629		0.75941	0.363734		0.947966	0.385829		0.394049	0.350721		-0.123754	0.2858		0.956798	0.0250998		1.61737	0.0437857	up
At1g04800	glycine-rich protein	5.97655	0.00634798	up	5.77669	0.0186623	up	0	0.0496297		-0.20071	0.484494		-0.0681181	0.429648		0.425334	0.316551		-0.294506	0.248707		-0.173866	0.200519		-0.117536	0.218586		-2.71218	0.0345671	down	-5.78998	0.0224623	down	-5.97655	0.00889049	down	-5.9047	0.0078452	down	-0.542717	0.115619		1.662	0.147223		1.55398	0.343125
At1g04810	26S proteasome regulatory subunit, putative contains similarity to 26S proteasome regulatory subunit S1 SP:O88761, GI:3288594 from [Rattus norvegicus]	0.155892	0.168253		-3.77911	0.0435122	down	-2.98472	0.139435		-0.023598	0.421564		0.153121	0.0587465		0.271715	0.148087		0.296022	0.335506		0.159438	0.267403		-0.232582	0.272007		-0.173014	0.266935		0.0286983	0.211514		0.0597134	0.124409		0.54516	0.152988		-0.0663924	0.256889		-0.406731	0.31265		-0.190673	0.0910983
At1g04820	tubulin alpha-2/alpha-4 chain (TUA4) nearly identical to SP:P29510 Tubulin alpha-2/alpha-4 chain from [Arabidopsis thaliana]	-4.73635	0.0361945	down	-4.89593	0.0397608	down	-6.84487	0.0212937	down	-0.341501	0.0196033		-0.458821	0.028185		-0.594563	0.0645159		-0.429217	0.0767824		-1.0329	0.00793443	down	-0.696462	0.0171866		-1.13395	0.0113979	down	-0.537895	0.415651		-0.688514	0.200285		0.155514	0.0479302		0.181027	0.291684		-0.584651	0.383986		0.0808906	0.338589
At1g04830	RabGAP/TBC domain-containing protein low similarity to SP|Q08484 GTPase-activating protein GYP1 {Saccharomyces cerevisiae}; contains Pfam profile PF00566: TBC domain	1.08227	0.0400077	up	0.806241	0.12785		0.269881	0.0378049		0.428742	0.203657		0.688488	0.0873728		1.25067	0.0477781	up	1.01129	0.0463106	up	0.932611	0.113469		0.0919356	0.163157		0.423696	0.204275		1.08958	0.221585		1.54796	0.0186179	up	1.35379	0.278943		-0.169923	0.115416		0.147992	0.00869045		0.545341	0.0181953
At1g04840	pentatricopeptide (PPR) repeat-containing protein contains Pfam profile PF01535: PPR repeat	0	0.327232		0	0.476408		3.61652	0.0738932		-0.137167	0.0594086		0.611701	0.263199		-0.543893	0.132262		-0.246464	0.194651		0.296393	0.422499		0	0.240531		0	0.250954		-0.0661404	0.172833		0	0.156322		1.13913	0.31346		1.39042	0.155458		0.121371	0.221337		-0.238467	0.0543588
At1g04850	ubiquitin-associated (UBA)/TS-N domain-containing protein weak similarity to SP|P45974 Ubiquitin carboxyl-terminal hydrolase 5 (EC 3.1.2.15) {Homo sapiens}; contains Pfam profile PF00627: UBA/TS-N domain	0.234745	0.065436		0.38565	0.0729698		0.183482	0.0655753		0.0875476	0.204373		-0.023214	0.286804		0.139255	0.280161		0.184943	0.369922		-0.093784	0.392901		0.052863	0.475795		-0.0987179	0.38043		0.0629091	0.477121		0.0366199	0.406681		-0.372394	0.108426		0.0403665	0.265569		0.156302	0.0973407		0.0867225	0.00104967
At1g04860	ubiquitin-specific protease 2 (UBP2) identical to GI:11993463	0.180385	0.110795		-0.271317	0.420301		-2.86862	0.0512479		-0.0557643	0.219091		0.170216	0.241399		-0.212204	0.101564		0.333571	0.370247		0.259268	0.329479		-0.0850717	0.326756		0.293225	0.390335		0.666008	0.442266		0.612218	0.236059		1.08144	0.0477274	up	0.274603	0.429117		0.400935	0.121717		0.0387077	0.364568
At1g04870	protein arginine N-methyltransferase family protein similar to SP|Q96LA8 Protein arginine N-methyltransferase 6 (EC 2.1.1.-) {Homo sapiens}	-1.57125	0.0266226	down	-1.37463	0.144247		-2.20533	0.094598		-0.027601	0.342781		-0.377843	0.0098234		-0.715998	0.0849183		-1.50186	0.0639398		-0.00572881	0.0925955		-0.401645	0.451331		-0.424484	0.268205		-0.674333	0.302388		-0.518978	0.351791		0.586528	0.344746		-0.673851	0.0157784		-0.816442	0.394359		-1.40937	0.341682
At1g04880	high mobility group (HMG1/2) family protein / ARID/BRIGHT DNA-binding domain-containing protein low similarity to SP|O15347|HMG4_HUMAN High mobility group protein 4 (HMG-4) (High mobility group protein 2a) (HMG-2a) {Homo sapiens}; contains Pfam profiles PF00505: HMG (high mobility group) box, PF01388: ARID/BRIGHT DNA binding domain	0	0.273572		-0.14477	0.0843753		0	0.192911		0	0.096949		0	0.476605		0	0.349789		-0.1175	0.193241		-0.133468	0.391023		0	0.184201		0	0.499226		0	0.258562		0	0.364023		0.118425	0.280711		-0.00161491	0.494299		-0.330322	0.243167		0.592148	0.319091
At1g04890	hypothetical protein contains Pfam profile PF04576: Protein of unknown function, DUF593	0	0.115673		-0.0678249	0.378614		0	0.161799		0	0.463228		0	0.260431		0	0.345144		0	0.0227206		0.074129	0.227112		5.32804	0.25123		0	0.389184		0	0.487105		0	0.14945		0	0.408461		0.0678249	0.468604		0.0678249	0.424485		0.0678249	0.161884
At1g04900	expressed protein contains Pfam PF02636: Uncharacterized ACR, COG1565	-0.209942	0.484738		0	0.440757		0	0.256092		0.0430832	0.362702		-0.44569	0.0180999		0.739003	0.0475842		0.0612783	0.222727		-0.0863393	0.294047		-0.0222865	0.449091		0.209942	0.0651005		0.209942	0.0629923		0.209942	0.472161		0.209942	0.157645		0	0.217667		-0.0757819	0.144599		0	0.446373
At1g04910	expressed protein contains Pfam PF03138: Plant protein family. The function of this family of plant proteins is unknown; previously annotated as 'growth regulator protein' based on similarity to axi 1 protein (GB:X80301) (GI:559920) from [Nicotiana tabacum], which, due to scienitific fraud was retracted. Retraction in: Schell J. EMBO J 1999 May 17;18(10):2908. PMID:10400497.	1.04226	0.146476		0.529519	0.200373		1.12126	0.227634		-0.577837	0.00276382		-0.374686	0.165091		-0.772094	0.120045		-0.836911	0.0683756		-0.249753	0.0906916		-0.124556	0.327558		-0.304747	0.386739		0.0703984	0.419833		0.0219336	0.485984		0.461774	0.336662		0.138487	0.10351		-0.180605	0.239952		0.0133933	0.0928911
At1g04920	sucrose-phosphate synthase, putative similar to GB:Y11795 from [Craterostigma plantagineum]	0	0.477836		0	0.0245788		0	0.275807		0.361506	0.20935		-0.544171	0.118022		0.961074	0.0941614		0.242574	0.231425		-0.255582	0.458082		0	0.464963		0	0.326973		0	0.445089		0	0.245835		1.36081	0.316966		0	0.306304		0	0.320069		0	0.128739
At1g04930	hydroxyproline-rich glycoprotein family protein Common family member: At2g32840 [Arabidopsis thaliana]	-0.699866	0.144137		-0.566243	0.176643		-0.362514	0.114775		0.0585246	0.308959		-0.729055	0.155389		-1.11382	0.158145		-0.362326	0.231265		0.345557	0.138465		-0.311868	0.310478		0.0803695	0.354376		0.296828	0.208619		0.307877	0.0318644		1.20193	0.137169		0.566243	0.255579		-0.332339	0.246179		-0.0879052	0.0252272
At1g04940	tic20 family protein similar to Tic20 (GI:3769673) [Pisum sativum]; contains TIGRFAM IGR00994: chloroplast protein import component, Tic20 family	-1.19577	0.0545928		0	0.450827		-1.24268	0.0142947	down	0.149684	0.224526		0.0545743	0.406192		0.135023	0.427422		0.155704	0.416602		0.518224	0.0937156		0.276452	0.39344		0.120819	0.151149		0.630069	0.251047		0.740374	0.465764		0.391204	0.330189		-0.728593	0.241897		-1.28877	0.00991783	down	-0.914352	0.0649341
At1g04950	TATA box-binding protein-associated factor (TAF) family protein contains Pfam profile: PF02969 TATA box binding protein associated factor	-0.465008	0.143693		-0.60223	0.28267		-3.26666	0.0108588	down	0.0833284	0.0506698		0.234319	0.238106		0.267369	0.175776		-0.137483	0.0146982		0.62602	0.160025		-0.0790888	0.378691		0.0166187	0.377242		0.290194	0.35911		0.622331	0.0577004		0.726754	0.453177		0.0162062	0.0550065		-0.277123	0.160844		-0.476011	0.0397315
At1g04960	expressed protein	0.653385	0.0884044		0.834284	0.00857621		0.704831	0.0959227		0.412599	0.0350887		0.553621	0.0248097		1.03934	0.045041	up	0.793029	0.00183291		0.0289463	0.313207		-0.0921987	0.42802		0.211771	0.490217		0.464772	0.470777		1.27871	0.423299		1.8884	0.100132		0.314983	0.165222		-0.0705594	0.11079		0.660777	0.235364
At1g04970	lipid-binding serum glycoprotein family protein low similarity to SP|P17213 Bactericidal permeability-increasing protein precursor (BPI) {Homo sapiens}; contains Pfam profile PF02886: LBP / BPI / CETP family, C-terminal domain	-0.159765	0.0593828		-0.770827	0.0951043		-0.34415	0.0114247		-0.232548	0.175999		-0.230053	0.15629		-0.15235	0.00875262		0.133085	0.103134		0.235899	0.0677478		0.231953	0.393846		0.782654	0.401184		-0.273607	0.0595523		0.426227	0.296171		0.758522	0.187244		-0.160072	0.476564		-0.227602	0.142893		0.0567716	0.0831543
At1g04980	thioredoxin family protein similar to SP|Q63081 Protein disulfide isomerase A6 precursor (EC 5.3.4.1) {Rattus norvegicus}; contains Pfam profile PF00085: Thioredoxin	-3.82222	0.0584711		-4.28456	0.11656		1.31826	0.0309064	up	0.288806	0.187159		-0.509512	0.0705494		-1.36355	0.13012		-1.52926	0.0027722	down	-2.13753	0.0475255	down	-0.484059	0.204331		-0.221679	0.150108		0.657637	0.0497515		1.01896	0.0577851		2.05581	0.0748286		0.00637587	0.0053454		-0.0758928	0.415309		-0.000767699	0.456064
At1g04985	expressed protein	1.27314	0.018652	up	-0.98451	0.152417		-0.449121	0.171317		0.633871	0.0277633		0.559477	0.00179805		0.27568	0.251844		0.212617	0.0820533		0.610036	0.0538546		-0.131139	0.378759		0.20514	0.375032		-0.143882	0.179759		-0.0470943	0.0509605		-0.243778	0.0730842		0.158089	0.0451041		0.417691	0.00973514		0.576716	0.0369746
At1g04990	zinc finger (CCCH-type) family protein contains Pfam domain, PF00642: Zinc finger C-x8-C-x5-C-x3-H type (and similar)	-1.44099	0.0745977		-0.880676	0.1654		-0.613036	0.173162		-0.0563611	0.231851		0.138913	0.432582		0.215111	0.32391		-1.05452	0.0251059	down	-1.3228	0.208977		0.039279	0.280473		0.145527	0.440455		0.753207	0.0956501		1.01996	0.302146		1.3145	0.0958315		-0.981736	0.280506		-0.629866	0.0505812		-0.159982	0.0593246
At1g05000	tyrosine specific protein phosphatase family protein contains tyrosine specific protein phosphatases active site, PROSITE:PS00383	-1.04531	0.0471066	down	0.167254	0.443335		-0.807962	0.1462		-0.529516	0.103808		-0.610791	0.0838787		-0.696137	0.100026		-1.39649	0.0329517	down	-1.04445	0.043242	down	0.374967	0.394916		0.841381	0.292205		0.579268	0.364397		0.809291	0.485022		0.97198	0.317766		-0.275142	0.280569		-0.819402	0.262295		-0.184081	0.151985
At1g05010	1-aminocyclopropane-1-carboxylate oxidase / ACC oxidase / ethylene-forming enzyme (ACO) (EAT1) Identical to 1-aminocyclopropane-1-carboxylate oxidase (ACC oxidase) gb|X66719 (EAT1). ESTs gb|T43073, gb|T5714, gb|R90435, gb|R44023, gb|AA597926, gb|AI099676, gb|AA650810 and gb|29725 come from this gene	-2.20979	0.0100037	down	-2.36331	0.0537505		-1.68946	0.028796	down	-0.540508	0.0346757		-1.01568	0.012589	down	-0.865312	0.0142714		-0.590312	0.0865148		0.148712	0.214069		-0.143433	0.259959		-1.24357	0.0928685		-2.23513	0.115655		-1.71802	0.225147		0.546843	0.212525		0.945625	0.0950227		-2.17035	0.255694		-1.86683	0.225761
At1g05020	epsin N-terminal homology (ENTH) domain-containing protein / clathrin assembly protein-related Similar to clathrin assembly protein gb|X68878 (AP180) from Rattus norvegicus; contains Pfam PF01417: ENTH domain. ENTH (Epsin N-terminal homology) domain; EST gb|W43552 comes from this gene	0	0.168138		0.388299	0.128971		-0.409934	0.218141		0	0.299426		-0.149349	0.209309		-0.0714384	0.325442		-0.150282	0.264322		-0.0235759	0.272726		0	0.0354887		0	0.131495		0	0.21872		0	0.0114113		1.96043	0.284366		0.38328	0.494474		-0.188472	0.123354		0.106888	0.123502
At1g05030	hexose transporter, putative similar to hexose transporters from Nicotiana tabacum (GI:8347244), Solanum tuberosum (GI:8347246), Arabidopsis thaliana (GI:8347250); contains Pfam profile PF00083: major facilitator superfamily protein	1.25637	0.0645589		0.532333	0.153379		-1.42181	0.187509		-0.207875	0.273564		-0.0190882	0.2525		0.407166	0.174145		1.02684	0.0408299	up	0.80449	0.0851144		-0.160856	0.242313		-0.268153	0.325145		0.088978	0.444977		0.240571	0.256347		0.936929	0.275637		0.226568	0.0668397		0.300185	0.0614124		0.469992	0.00860166
At1g05040	hypothetical protein	0	0.174669		0	0.334499		-0.295175	0.0210541		0.234127	0.0108327		1.10931	0.206978		0	0.0141769		0	0.0592296		0	0.491016		0	0.439075		0	0.136866		0	0.194806		0	0.362475		0.137982	0.363966		0	0.354909		0	0.154595		0.0868028	0.309469
At1g05055	basic transcription factor 2, 44kD subunit-related contains weak similarity to Swiss-Prot:Q13888 TFIIH basal transcription factor complex p44 subunit (Basic transcription factor 2 44 kDa subunit, BTF2-p44, General transcription factor IIH polypeptide 2) [Homo sapiens]	2.00445	0.0867328		0.267545	0.370718		-1.26164	0.0649891		-0.124408	0.251252		0.0256873	0.32628		-0.35468	0.233361		0.401807	0.155277		0.0946246	0.219862		0.0292552	0.237025		-1.63879	0.201657		-2.07882	0.159753		-2.39523	0.10643		-1.79104	0.121371		-0.630834	0.247106		0.167624	0.31826		0.725628	0.327007
At1g05060	expressed protein	1.6398	0.0801532		1.30391	0.0936475		1.41662	0.238855		0.21982	0.0923621		0.453829	0.054215		1.1586	0.0567014		2.67565	0.0411475	up	0.705442	0.170535		-0.0256242	0.265737		-0.0873575	0.429192		0.62358	0.117372		-0.0152107	0.258028		0.228967	0.200868		-0.198763	0.129119		-0.999628	0.199338		-0.744204	0.193583
At1g05065	CLE20, putative CLAVATA3/ESR-Related 20 (CLE20)	-0.919172	0.0700069		-0.42909	0.208148		3.67293	0.141032		-0.667917	0.0413212		-0.583598	0.0234942		-0.46335	0.143323		0.181209	0.25734		-0.0914141	0.0336639		-0.0695025	0.103037		-0.181088	0.246947		0.329693	0.0862369		0.439195	0.416505		1.13132	0.215216		0.0199562	0.0235785		0.625	0.120496		0.52223	0.0763449
At1g05070	expressed protein	0.409716	0.11863		0.756125	0.0533033		-0.394824	0.12297		0.299953	0.0169047		0.461455	0.0797589		0.562958	0.0819642		0.567572	0.0555661		0.0266601	0.478691		-0.146052	0.379727		-0.0857534	0.145603		-0.172122	0.193916		-0.795538	0.118678		0.0205297	0.154372		0.0149179	0.332452		-0.143133	0.0120438		-0.649614	0.479899
At1g05080	F-box family protein contains F-box domain Pfam:PF00646	0	0.157957		0	0.483785		0	0.245001		0	0.416585		0	0.0797172		0	0.157243		0	0.0537339		0	0.094648		0	0.0451537		0	0.402573		0	0.182409		0	0.208454		0.528128	0.172387		0	0.190862		0	0.286488		0	0.12417
At1g05085	hypothetical protein	0	0.0981051		0	0.322613		0	0.169028		0	0.387704		0	0.00556624		0	0.438084		1.81782	0.243854		0	0.212093		0	0.286877		0	0.272617		0	0.203619		0	0.199051		0	0.0828587		0	0.00568774		0	0.436682		0	0.109722
At1g05090	dentin sialophosphoprotein-related contains weak similarity to Swiss-Prot:Q9NZW4 dentin sialophosphoprotein precursor [Homo sapiens]	-1.03909	0.0713768		-0.358693	0.440153		-1.06859	0.0887602		-0.0808974	0.0155564		0.468556	0.170555		0.359493	0.227688		0.556719	0.282542		0.391899	0.0888644		0.177154	0.358371		0.430693	0.35558		0.501027	0.408777		0.145735	0.1525		1.04952	0.0171149	up	0.227014	0.279293		0.248997	0.148181		0.211263	0.478531
At1g05100	protein kinase family protein contains protein kinase domain, Pfam:PF00069	-0.678249	0.16648		0.418353	0.229114		1.99804	0.0918483		0.455653	0.0681148		1.03729	0.019018	up	0.904927	0.0550604		3.45503	0.024315	up	-0.999234	0.0295729		0.247718	0.0605645		0.144157	0.150723		0.359421	0.211339		0.402665	0.357118		1.57727	0.170188		-0.646326	0.346642		-0.937981	0.232506		0.408775	0.0464918
At1g05120	SNF2 domain-containing protein / helicase domain-containing protein / RING finger domain-containing protein similar to SP|P79051 DNA repair protein rhp16 (RAD16 homolog) {Schizosaccharomyces pombe}; contains Pfam profiles PF00271: Helicase conserved C-terminal domain, PF00176: SNF2 family N-terminal domain, PF00097: Zinc finger, C3HC4 type (RING finger)	-0.875977	0.122153		0.541905	0.0605372		-1.26972	0.220785		-0.186011	0.127236		-0.220269	0.117505		-0.0572735	0.202569		-0.203199	0.0965711		0.347767	0.171545		0.013906	0.453753		-0.0441753	0.41952		0.260238	0.355861		0.753888	0.338748		0.761408	0.454548		0.051864	0.453014		-0.12207	0.065534		-0.23955	0.064121
At1g05140	membrane-associated zinc metalloprotease, putative similar to Hypothetical zinc metalloprotease All3971 (SP:Q8YQ64) [strain PCC 7120] {Anabaena sp.}; Similar to Synechocystis hypothetical protein (gb|D90908);contains Pfam PF00595: PDZ domain (Also known as DHR or GLGF); contains TIGRFAM TIGR00054: membrane-associated zinc metalloprotease, putative	1.11604	0.170089		0.203541	0.463144		-1.24303	0.0981184		0.0478203	0.388443		0.485786	0.0570465		0.666761	0.0494073		0.392239	0.495321		1.04287	0.0236143	up	-0.237273	0.18366		-0.146592	0.263487		-1.52114	0.111793		-0.713838	0.173474		-0.78668	0.151231		0.503545	0.178749		-0.00407771	0.337768		0.290231	0.180067
At1g05150	calcium-binding EF hand family protein low similarity to O-linked GlcNAc transferase [Homo sapiens] GI:2266994; contains Pfam profiles PF00036: EF hand, PF00515: TPR Domain	0.62481	0.00618266		-0.124422	0.420892		-1.88099	0.002707	down	-0.31658	0.00541058		-0.126045	0.304028		-1.15848	0.116179		-0.864913	0.163089		0.213412	0.4235		0.349261	0.456395		0.345152	0.28151		0.275034	0.142438		0.802927	0.106703		-0.303432	0.0996822		0.0221811	0.338854		0.294974	0.0813928		0.352649	0.115271
At1g05160	ent-kaurenoic acid hydroxylase (KAO1) / cytochrome P450 88A3, putative (CYP88A3) identical to Cytochrome P450 88A3 (SP:O23051) [Arabidopsis thaliana]; nearly identical to ent-kaurenoic acid hydroxylase (KAO1) GI:13021852 from [Arabidopsis thaliana]	2.32604	0.161921		-0.172158	0.382976		-0.377598	0.377397		0.711258	0.00498997		1.09884	0.0925981		1.08543	0.16338		0.644042	0.259481		1.57051	0.019018	up	-0.244615	0.38693		-0.238686	0.367891		-1.14942	0.46995		-1.32744	0.489778		-1.978	0.352907		0.0679607	0.0107115		-0.420994	0.228945		-0.058884	0.128807
At1g05170	galactosyltransferase family protein	-1.11853	0.0323282	down	0.43201	0.104902		-0.890456	0.121929		0.157195	0.218145		0.773486	0.0603122		0.487683	0.0413671		1.68493	0.0477327	up	-0.157541	0.290346		-0.64619	0.282065		-0.463074	0.100943		-0.566405	0.0657771		-0.251609	0.190234		0.739332	0.26085		0.22716	0.360838		0.835596	0.0205335		0.861743	0.0122598
At1g05180	auxin-resistance protein AXR1 (AXR1) identical to SP|P42744 Auxin-resistance protein AXR1 {Arabidopsis thaliana}; contains Pfam profile PF00899: ThiF family; identical to cDNA ubiquitin activating enzyme E1-related protein (AXR1) GI:304103	-2.12115	0.040992	down	-1.66316	0.0370879	down	-1.05365	0.0560942		0.323779	0.204987		0.288226	0.0252381		0.289827	0.120118		-0.184714	0.109146		-0.297349	0.0387444		-0.382381	0.214924		-0.137289	0.0486224		0.245639	0.461748		0.311608	0.105801		1.23827	0.19075		0.170141	0.239567		0.124098	0.0270307		0.341409	0.0370734
At1g05190	ribosomal protein L6 family protein Similar to Mycobacterium RlpF (gb|Z84395). ESTs gb|T75785,gb|R30580,gb|T04698 come from this gene	1.89707	0.0679769		0.886814	0.0477385		1.92366	0.0374494	up	-0.000569226	0.42708		0.132982	0.022422		0.186315	0.0917639		0.0528624	0.210959		-0.177269	0.0421673		0.111679	0.493679		-0.0638218	0.493877		0.167333	0.413596		0.559657	0.451447		0.407657	0.176973		0.394351	0.287839		0.413592	0.0429244		0.381522	0.0703472
At1g05200	glutamate receptor family protein (GLR3.4) plant glutamate receptor family, PMID:11379626	-1.59365	0.109782		-0.57462	0.28988		1.324	0.17069		-0.946808	0.02288		-0.479997	0.223209		-0.497437	0.100312		-0.370312	0.142367		0.697636	0.0107214		0.0767439	0.15409		0.108605	0.056091		0.837569	0.100862		1.01634	0.351889		1.30166	0.174737		-0.600897	0.239807		-0.630933	0.116123		-0.911576	0.226299
At1g05205	expressed protein	-0.395666	0.0285115		-0.283167	0.437707		-0.317152	0.413714		0.0050375	0.387013		-0.0993536	0.220932		-0.456818	0.091934		-1.41089	0.00371038	down	-1.23774	0.00750025	down	-0.136764	0.316574		-0.192308	0.312335		0.10031	0.383985		-0.663957	0.180148		-1.09633	0.110514		-0.325809	0.219281		-0.197302	0.317489		-0.843139	0.228015
At1g05210	expressed protein	1.4614	0.0603163		0.72272	0.0679288		-1.11893	0.108349		0.0983467	0.181478		-0.397035	0.206013		-0.603373	0.147288		-0.579017	0.0542057		-2.39921	0.0981041		-0.153324	0.360309		-0.408899	0.125185		-0.585283	0.0957085		-1.81417	0.0644651		-1.97014	0.0991049		-0.365377	0.110442		-0.0169243	0.0115988		-0.688477	0.460667
At1g05220	expressed protein ; expression supported by MPSS	-2.58789	0.042697	down	-2.51502	0.0938619		-2.07794	0.00805907	down	0.421693	0.0190349		0.306934	0.0565459		0.213973	0.111928		0.537198	0.29352		0.198191	0.0455684		-0.107473	0.355586		0.188845	0.256657		1.18603	0.148143		1.21584	0.0145855	up	2.10045	0.120015		0.177592	0.0658017		-0.173833	0.399632		-0.0625559	0.198706
At1g05230	homeobox-leucine zipper family protein / lipid-binding START domain-containing protein similar to homeobox 1 (GP:12002853) {Picea abies}; Strong similarity to Phalaenopsis homeobox protein (gb|U34743)	-0.15649	0.192762		1.86547	0.0457981	up	0.610878	0.0296395		0.331589	0.0870212		-0.0431802	0.481901		-0.146152	0.313023		0.489667	0.363981		-0.248916	0.128037		1.82398	0.259262		0.15649	0.131851		0.224407	0.0984299		0.15649	0.199955		0.709451	0.154114		0.530119	0.241383		0.324992	0.340121		1.20129	0.339308
At1g05240	peroxidase, putative similar to peroxidase; peroxidase ATP11a [Arabidopsis thaliana] gi|1546688|emb|CAA67334	0.296919	0.0649361		-3.72765	0.0867522		-5.15296	0.0143695	down	-0.797013	0.0468523		-1.76351	0.0171393	down	-2.57761	0.0473747	down	-2.80394	0.0866331		-2.80713	0.01186	down	-0.405525	0.220051		-2.02836	0.0872891		-4.08211	0.0738042		-5.01953	0.0773629		-3.34846	0.100053		0.682454	0.0444566		-0.813065	0.412513		-1.48419	0.377456
At1g05250	peroxidase, putative similar to peroxidase; peroxidase ATP11a [Arabidopsis thaliana] gi|1546688|emb|CAA67334	0.295741	0.0541497		-2.99279	0.154137		-5.25917	0.00798537	down	-0.749248	0.0622221		-1.78055	0.0104329	down	-2.79649	0.166458		-3.04384	0.0658903		-3.05718	0.0271425	down	-0.543021	0.205344		-1.97354	0.0956617		-4.1827	0.0731322		-5.11933	0.0761854		-3.83412	0.0917022		0.209565	0.429879		-1.32171	0.290097		-2.40097	0.18452
At1g05260	peroxidase 3 (PER3) (P3) / rare cold-inducible protein (RCI3A) (PRC) identical to SP|O23044 Peroxidase 3 precursor (EC 1.11.1.7) (Atperox P3) (Rare cold inducible protein) (RCI3A) (ATPRC) {Arabidopsis thalliana}	-1.48398	0.0693074		0.107225	0.258295		-0.917101	0.19106		-0.920352	0.0376201		-0.971438	0.0511269		-1.59203	0.0781463		-1.96932	0.0729399		-1.34341	0.0933518		-0.0869446	0.248731		-0.809267	0.154528		-1.45217	0.103192		-1.40951	0.0645518		-0.203776	0.311727		-0.713287	0.184666		-0.691184	0.148132		-1.62251	0.296059
At1g05270	TraB family protein contains Pfam domain PF01963: TraB family	0.794869	0.131607		0.0885232	0.261143		-1.37864	0.158974		0.392573	0.0382574		0.677067	0.0777898		0.635198	0.0580132		0.715125	0.134003		0.335446	0.354429		0.16242	0.224431		0.834698	0.298958		0.0106667	0.300645		0.63815	0.462454		-0.450763	0.136741		0.10813	0.365269		0.644153	0.146626		1.12735	0.179569
At1g05280	fringe-related protein Similar to hypothetical protein PID|e327464 (gb|Z97338) various hypothetical proteins from Arabidopsis thaliana strong similarity to unknown protein (pir||T13026) similarity to predicted proteins + similar to hypothetical protein GB:AAC23643 [Arabidopsis thaliana] + weak similarity to Fringe [Schistocerca gregaria](GI:6573138);Fringe encodes an extracellular protein that re…	1.54925	0.187749		-0.514415	0.182271		-0.387864	0.0374932		-0.662222	0.0581867		-1.32539	0.0878092		-1.01848	0.0640789		-1.20451	0.213993		-1.79045	0.14148		0.115305	0.0257831		-1.9066	0.1384		-0.496407	0.332693		-0.841543	0.214586		-0.288647	0.116019		-0.212911	0.226786		-0.894848	0.205793		-0.194428	0.493161
At1g05290	hypothetical protein	0	0.0776763		0	0.367042		0	0.101272		0	0.442552		0	0.0449172		0	0.268579		0	0.378292		0	0.168962		0	0.0285808		0	0.170011		0	0.0660807		0	0.381434		0.436343	0.494534		0	0.49887		0	0.160402		0	0.328255
At1g05300	metal transporter, putative (ZIP5) identical to putative metal transporter ZIP5 [Arabidopsis thaliana] gi|17385784|gb|AAL38432; similar to zinc transporter protein ZIP1 [Glycine max] gi|15418778|gb|AAK37761; member of the Zinc (Zn2+)-Iron (Fe2+) permease (ZIP) family, PMID:11500563	1.21468	0.134421		-0.123897	0.364152		-0.56914	0.389066		0.310387	0.0522997		0.355437	0.0118093		-0.261433	0.21397		-1.05376	0.0157096	down	0.786136	0.0359386		-0.356476	0.39208		-0.269446	0.478236		-0.520007	0.25572		-0.955224	0.285003		-1.19618	0.215817		-0.117003	0.0986323		-0.982301	0.351679		-1.13883	0.411856
At1g05310	pectinesterase family protein contains Pfam profile: PF01095 pectinesterase	0.0597825	0.112359		1.21057	0.247492		0.454899	0.343618		-1.98251	0.0101073	down	-1.46836	0.0300751	down	-0.532213	0.185421		-0.30835	0.162832		0.519904	0.0622181		-0.18605	0.246472		-1.16496	0.129607		-0.607252	0.157898		-0.539262	0.145233		-0.336161	0.187778		-0.311573	0.464636		0.601306	0.165784		-1.55013	0.258505
At1g05320	myosin-related similar to non-muscle myosin II heavy chain (GI:19879404) [Loligo pealei]; ESTs gb|AA042402,gb|ATTS1380 come from this gene	1.17059	0.0622986		2.04118	0.159181		-1.84959	0.162407		-0.208508	0.196304		0.0618616	0.421093		-0.4422	0.0354638		-0.984277	0.0980203		-0.587804	0.0784429		0.00620251	0.0618528		0.275826	0.0339414		-0.613476	0.157242		-0.566816	0.117829		0.242465	0.138462		-0.639988	0.348448		-0.913889	0.194474		-0.910228	0.283894
At1g05330	expressed protein ; expression supported by MPSS	0	0.0835928		0	0.496381		0	0.109599		0	0.249215		-0.389138	0.291342		0	0.411252		0	0.195947		0	0.116339		0	0.241778		0	0.123475		0	0.20373		0	0.325885		0.321277	0.28022		0	0.418796		0	0.305204		0	0.481024
At1g05340	expressed protein	0.32871	0.00677453		0.422851	0.139824		0.00976147	0.0572228		0.0215577	0.485709		-0.144292	0.135231		-0.408228	0.153542		-0.27078	0.129137		0.245019	0.0585008		-0.0395734	0.393708		-0.228919	0.123392		-0.803752	0.0934128		-1.9482	0.0354022	down	-2.54775	0.0327733	down	0.0826175	0.147832		-0.247429	0.054121		-0.229522	0.203843
At1g05350	thiF family protein low similarity to SP|P30138 Adenylyltransferase thiF (EC 2.7.7.-) {Escherichia coli}; contains Pfam profile PF00899: ThiF family	0.132369	0.377621		0.384092	0.493449		1.22024	0.0582567		0.393491	0.0561214		0.919496	0.0364543		0.314532	0.256647		-0.312546	0.118551		-0.354099	0.107565		0.52615	0.250403		0.819899	0.254005		0.0176641	0.262129		-0.419607	0.199345		0.254274	0.409012		-0.681285	0.241379		0.161464	0.309396		-0.407353	0.250813
At1g05360	expressed protein Similar to Arabidopsis hypothetical protein PID:e326839 (gb|Z97337) contains transmembrane domains	0.790965	0.404222		1.38327	0.262276		0.438302	0.24449		-0.716843	0.0172669		-0.979655	0.0137625		-0.77172	0.0932263		-0.474222	0.0498596		-0.459733	0.114947		-0.352268	0.431644		-0.489517	0.391957		-0.894475	0.229913		-1.49548	0.320217		-0.881186	0.241363		-0.842076	0.036133		-1.20189	0.104948		-1.41226	0.215402
At1g05370	expressed protein	-0.328975	0.146004		-0.312243	0.25614		-0.0223677	0.0528616		-0.87184	0.155647		-1.00868	0.191519		-0.374932	0.235899		-0.328377	0.0502552		-0.0834794	0.157002		0.203586	0.103319		0.328975	0.0107813		0.207063	0.0110326		0.175398	0.135246		1.37218	0.20182		0.0920454	0.107076		0.0985779	0.298993		0.105143	0.160575
At1g05380	PHD finger transcription factor, putative	2.29253	0.10372		-0.514821	0.100647		-0.381297	0.0427138		-0.361389	0.264812		0.356915	0.0583728		-0.47549	0.25714		-0.0321473	0.281091		1.04117	0.084325		-0.0178241	0.390673		0.54441	0.376382		0.174721	0.211682		1.50736	0.230815		0.085928	0.455029		0.0220021	0.263428		-0.242135	0.482454		-0.230915	0.265307
At1g05385	photosystem II 11 kDa protein-related similar to Photosystem II 11 kDa protein precursor (SP|P74367)[strain PCC 6803] {Synechocystis sp.}	-0.548921	0.0283724		-1.95388	0.115404		0.49367	0.0075417		1.43659	0.053782		2.13967	0.00817324	up	2.6071	0.0129085	up	3.60343	0.0100653	up	1.97613	0.0518363		-0.726095	0.124826		-0.58796	0.173994		-0.193386	0.0213137		0.00283792	0.218886		0.628444	0.310488		0.622934	0.0993376		0.108069	0.00270955		0.0679902	0.164003
At1g05400	hypothetical protein contains Pfam profile PF04396: Protein of unknown function, DUF537	-1.99184	0.0438225	down	-1.52128	0.0865		-1.5262	0.0628821		-0.216144	0.213088		0.246046	0.0576521		0.383754	0.123799		1.57308	0.0309582	up	1.78778	0.108918		0.00554956	0.118387		0.528314	0.244124		0.964704	0.021643		1.10843	0.12333		2.36644	0.171961		0.0631123	0.452804		-0.305424	0.335369		-0.111604	0.2294
At1g05410	expressed protein	1.28086	0.0788252		-1.47446	0.138444		0.857331	0.3548		0.480039	0.21364		0.679409	0.131722		0.677663	0.0673438		-0.160476	0.278878		0.514802	0.21557		-0.0149778	0.451094		0.229967	0.443003		-0.0346811	0.213811		-1.37654	0.0963122		-1.11841	0.203276		0.0363092	0.478787		0.020711	0.134332		-0.27631	0.27211
At1g05420	ovate protein-related contains TIGRFAM TIGR01568 : uncharacterized plant-specific domain TIGR01568	1.46888	0.138094		0.491784	0.0567531		3.54575	0.0339033	up	-0.877753	0.153105		0.180593	0.308805		-0.216991	0.0703586		-0.217344	0.0816549		-0.10254	0.161516		-0.128546	0.341663		0.442965	0.452256		2.30436	0.266462		0.0478345	0.0833152		-1.33691	0.265398		0.462572	0.153934		1.16923	0.178104		1.5111	0.0216615	up
At1g05430	expressed protein	-0.274508	0.126242		-0.757031	0.0734808		0.0086804	0.0571135		-0.0676981	0.345017		0.201417	0.310123		-0.0210575	0.38044		-0.968864	0.0108119		-0.570046	0.169537		0.348774	0.475945		0.420043	0.316788		0.324926	0.41228		0.969729	0.171929		1.18343	0.4478		-0.661618	0.248001		0.0314081	0.205919		-0.201956	0.408721
At1g05440	expressed protein ; expression supported by MPSS	0.752267	0.243558		0.382886	0.0637295		0.448108	0.207809		-1.28599	0.104709		-1.2507	0.12322		-0.313324	0.195071		-0.154853	0.069021		-0.881988	0.102067		-1.1577	0.108507		-0.873956	0.109129		-0.914304	0.177198		-0.908649	0.19584		-0.0228757	0.216402		-0.195323	0.33553		-0.812704	0.12734		-0.88888	0.0243244
At1g05450	protease inhibitor/seed storage/lipid transfer protein (LTP)-related similar to geranyl diphosphate synthase large subunit [Mentha x piperita] GI:6449052	0.049958	0.152403		0.461645	0.37712		0.174053	0.465093		-0.234741	0.070183		-0.581151	0.103298		0.144428	0.316183		-0.174247	0.0780518		-0.503289	0.0321008		-0.246571	0.327943		-0.657891	0.081538		-0.0154812	0.129954		-0.345121	0.282209		1.65859	0.249608		-0.0219654	0.00857781		-0.384527	0.323405		-0.608016	0.228444
At1g05460	RNA helicase SDE3 (SDE3) identical to RNA helicase SDE3 [Arabidopsis thaliana] GI:13811296	0.572313	0.0433396		-0.613829	0.316726		0.398293	0.138728		0.338455	0.20753		0.212902	0.262929		-0.755522	0.0386101		0.123378	0.255272		0.257462	0.314103		-0.703639	0.196427		-1.06607	0.165673		-0.668965	0.116179		-1.5848	0.0875666		-1.85814	0.114642		-0.371163	0.113864		0.0692124	0.0245743		-0.305159	0.132761
At1g05470	endonuclease/exonuclease/phosphatase family protein simlar to inositol polyphosphate 5-phosphatase I (GI:10444261) and II (GI:10444263) [Arabidopsis thaliana]; contains Pfam profile PF03372: Endonuclease/Exonuclease/phosphatase family	-0.281473	0.123051		1.31625	0.0342848	up	2.44008	0.187884		-0.312897	0.135193		-0.477448	0.190147		-0.925326	0.0716927		-0.29639	0.23597		0.3585	0.0519973		0.608365	0.436648		-0.509514	0.0989993		-0.400846	0.160979		-0.265779	0.234794		0.832703	0.466095		-1.00201	0.134416		0.101139	0.45047		-1.10314	0.0391633	down
At1g05480	SNF2 domain-containing protein / helicase domain-containing protein low similarity to SP|Q9U7E0 Transcriptional regulator ATRX homolog {Caenorhabditis elegans}; contains PFam profiles PF00271: Helicase conserved C-terminal domain, PF00176: SNF2 family N-terminal domain	0	0.146186		0	0.00828316		3.37501	0.175896		0	0.0982102		0.26843	0.272246		0.852993	0.034567		-0.195216	0.0237518		-2.93169	0.259929		0	0.312711		0	0.327101		0	0.284077		0	0.0764682		0.697442	0.361091		0	0.142339		0	0.496411		-0.094668	0.342574
At1g05490	C protein immunoglobulin-A-binding beta antigen-related contains weak similarity to C protein immunoglobulin-A-binding beta antigen [Streptococcus agalactiae] gi|18028989|gb|AAL56250	5.64419	0.104842		2.19849	0.050823		1.00198	0.0916691		-0.249841	0.311694		0.298975	0.0623493		0.27892	0.269465		-0.0621436	0.472058		-0.456334	0.255364		-0.556167	0.465562		-1.93028	0.0327133	down	-4.37659	0.107305		-5.64419	0.10016		-5.13083	0.11462		0.346588	0.251638		1.8119	0.137467		1.69165	0.345939
At1g05500	C2 domain-containing protein similar to Ca2+-dependent lipid-binding protein (CLB1) GI:2789434 from [Lycopersicon esculentum]	0.0262617	0.168678		0.550318	0.104543		0.822373	0.102516		-0.398848	0.0701398		-0.619807	0.0860285		-0.532642	0.217981		-1.57513	0.0152159	down	-0.353951	0.216893		-0.788386	0.0522031		0.251566	0.352801		0.090206	0.433148		0.317065	0.498489		-0.449127	0.249344		-0.28388	0.0019344		-0.256271	0.0261082		-0.0235137	0.00104134
At1g05510	expressed protein	0	0.186444		0	0.238745		0	0.270074		-0.038447	0.455958		-0.0800784	0.342324		0.357587	0.338182		-0.153413	0.484228		0.288302	0.188948		0	0.482177		0	0.382726		0	0.115686		0	0.0597883		0.289597	0.499113		0	0.21681		0	0.307121		0	0.207034
At1g05520	transport protein, putative similar to Swiss-Prot:Q15436 protein transport protein Sec23A [Homo sapiens]	-3.66132	0.0904639		-3.28071	0.162454		-4.06913	0.00243767	down	-0.134898	0.270961		0.202505	0.353645		-0.0111962	0.398613		0.0380153	0.204931		-0.234082	0.00835701		-0.39245	0.206322		-0.248325	0.196335		0.401739	0.265807		0.713128	0.250067		1.6064	0.171303		-0.397504	0.294875		-0.827498	0.494789		-0.638223	0.152797
At1g05530	UDP-glucoronosyl/UDP-glucosyl transferase family protein contains Pfam profile: PF00201 UDP-glucoronosyl and UDP-glucosyl transferase	2.5312	0.0563041		1.38217	0.161189		2.54758	0.169705		-0.366924	0.218955		-0.451071	0.0898967		-0.123192	0.245806		-0.917536	0.165619		0.129922	0.402425		-0.370266	0.377707		-0.786676	0.361032		-2.73751	0.0595012		-2.71333	0.0637432		-1.98311	0.0810904		0.584493	0.0776338		-0.384038	0.167958		-0.197541	0.184433
At1g05540	expressed protein contains Pfam profile PF03478: Protein of unknown function (DUF295)	1.62995	0.184071		0	0.132322		0	0.303532		0	0.439026		0	0.463097		0	0.416242		0	0.122221		-0.0338079	0.136178		0.593364	0.237655		-1.62995	0.337193		0.797233	0.206953		3.09845	0.0620103		0.478787	0.029308		0	0.165625		0	0.0784395		-0.0690166	0.149711
At1g05550	expressed protein contains Pfam profile PF03478: Protein of unknown function (DUF295)	0	0.259191		0	0.315014		0	0.142888		0	0.125123		0	0.388699		1.23433	0.152695		2.07901	0.12633		-0.336566	0.405876		0	0.27822		0	0.256829		0	0.358554		0	0.365627		1.28636	0.34858		0.220647	0.134811		0	0.303745		0	0.240751
At1g05560	UDP-glucose transferase (UGT75B2) similar to UDP-glucose:indole-3-acetate beta-D-glucosyltransferase GI:2149127 from (Arabidopsis thaliana); identical to cDNA UDP-glucosyltransferase (UGT75B2) GI:13661274	-3.59433	0.0471145	down	0.107419	0.0253644		-1.79081	0.0131187	down	1.19596	0.0591553		2.01888	0.038492	up	3.41658	0.0230234	up	3.03451	0.00921144	up	-0.576028	0.199244		0.107231	0.215491		0.166396	0.0269911		0.634908	0.0978803		0.572471	0.045853		3.05705	0.0670131		-0.754559	0.0192288		-1.96363	0.0494926	down	-1.15785	0.0338986	down
At1g05570	callose synthase 1 (CALS1) / 1,3-beta-glucan synthase 1 nearly identical to callose synthase 1 catalytic subunit [Arabidopsis thaliana] GI:13649388	-1.29497	0.0612986		-0.504181	0.238202		-0.714939	0.0522576		0.248567	0.209492		0.219112	0.116817		-0.126405	0.10788		-0.0251656	0.130464		0.809761	0.0219489		-0.171033	0.201896		-0.0304986	0.138475		0.124135	0.152		0.238338	0.270071		0.640993	0.388329		-0.266771	0.349264		-0.762818	0.148859		-0.951627	0.0514262
At1g05575	expressed protein	-0.624386	0.156423		-0.277476	0.341077		-3.13193	0.0210519	down	2.09061	0.0398465	up	1.92191	0.0720101		2.78379	0.0495271	up	3.09517	0.0390823	up	0.835938	0.00503612		0.259635	0.318914		0.465784	0.21723		0.803863	0.122111		1.56755	0.025979	up	2.05553	0.122416		0.163353	0.10519		0.069121	0.00593632		0.291931	0.0990072
At1g05577	hypothetical protein	-0.398645	0.0727206		-0.272996	0.193414		-0.191459	0.370709		0.359177	0.156373		0.952221	0.0929295		0.447087	0.0864523		0.587152	0.0948526		0.170673	0.17509		0.918995	0.089475		1.17533	0.063686		1.46525	0.00447874	up	4.18261	0.0375721	up	1.6692	0.256907		0.272996	0.0800524		0.506196	0.16269		0.950777	0.375775
At1g05580	cation/hydrogen exchanger, putative (CHX23) monovalent cation:proton antiporter family 2 (CPA2) member, PMID:11500563	0	0.10874		0	0.0203394		0	0.0857476		0	0.358428		-1.26901	0.217082		-1.37245	0.102786		0	0.129987		0	0.420761		0	0.110674		0	0.255634		0	0.0839557		0	0.264367		0.980538	0.2242		0	0.37658		0	0.428705		0	0.35924
At1g05590	glycosyl hydrolase family 20 protein similar to beta-hexosaminidase precursor SP:P43077 from [Candida albicans]	0.79233	0.0468356		1.0439	0.0376184	up	1.42106	0.00775758	up	-0.575533	0.0225103		-0.850642	0.0593377		-1.20797	0.099121		-1.12271	0.00618689	down	-0.696826	0.0275665		0.072395	0.313417		0.0468612	0.314034		0.962657	0.304923		0.0186327	0.0769333		0.762182	0.160688		-0.0341781	0.335325		-0.00190167	0.11639		-0.00665774	0.0338874
At1g05600	pentatricopeptide (PPR) repeat-containing protein contains Pfam profile: PF01535 PPR repeat	0.921584	0.154445		1.2219	0.0686239		1.77085	0.0109351	up	-0.132904	0.315765		0.656431	0.00685634		0.191895	0.393346		0.314978	0.330289		1.57198	0.0880224		0.472428	0.285675		0.191208	0.490269		0.16918	0.432067		0.56057	0.400069		-0.222835	0.317043		0.519342	0.370378		1.27349	0.103526		0.905655	0.0590879
At1g05610	glucose-1-phosphate adenylyltransferase, putative / ADP-glucose pyrophosphorylase, putative (APS2) similar to SP|P52416 from [Vicia faba]; contains Pfam profile PF00483: Nucleotidyl transferase; identical to cDNA GI:31408039	0	0.121501		-0.602428	0.201654		0	0.023332		0.917467	0.12441		0.268228	0.0891071		0.0503491	0.450646		-0.296027	0.361611		1.06615	0.189537		0	0.439331		0	0.0445399		0	0.375855		0	0.495541		0.437809	0.445869		0.602428	0.175052		0.602428	0.0909784		0.602428	0.3646
At1g05615	hypothetical protein	1.74096	0.261104		1.96569	0.151392		8.02965	0.013985	up	0.148292	0.0351397		0.792037	0.187642		0.107665	0.104511		-0.160851	0.255544		1.64798	0.129197		-0.176382	0.412714		0.542503	0.309763		-1.76194	0.297552		-1.42589	0.210566		1.23725	0.497556		-0.537186	0.116176		3.38377	0.185062		3.24136	0.19131
At1g05620	inosine-uridine preferring nucleoside hydrolase family protein similar to Chain A, Crystal Structure Of Nucleoside Hydrolase From Leishmania MajorGI:8569431; contains Pfam profile PF01156: Inosine-uridine preferring nucleoside hydrolase	-0.0127855	0.163539		0.110167	0.281301		1.09804	0.0475799	up	-0.22571	0.0293975		-0.356918	0.185573		-0.897539	0.00884218		-1.02727	0.0016827	down	-1.38467	0.0447362	down	-0.256499	0.330996		-0.396245	0.296755		-0.215731	0.311926		-0.385311	0.223462		0.735054	0.0845053		0.231642	0.263926		-0.575068	0.283859		-1.0346	0.111968
At1g05630	endonuclease/exonuclease/phosphatase family protein similar to inositol 1,4,5-trisphosphate 5-phosphatase (GI:4688596) [Arabidopsis thaliana]	0.807145	0.168703		1.07382	0.0635126		2.58763	0.150204		-0.5559	0.0663908		-0.572243	0.130112		-0.902192	0.026952		-0.612679	0.240162		-1.06284	0.00837045	down	-0.0425671	0.219009		-1.26955	0.0489733	down	-1.06901	0.018199	down	-1.35276	0.0324884	down	-0.175515	0.302369		0.166198	0.366593		-0.47323	0.352727		-1.51857	0.0205098	down
At1g05640	ankyrin repeat family protein contains ankyrin repeat domains, Pfam:PF00023	-0.288381	0.0863888		-0.158732	0.0656406		-0.652793	0.22623		-0.233674	0.215272		-0.401355	0.076985		-0.149925	0.324764		-0.0911016	0.462493		-0.639003	0.0159606		-0.0561557	0.0337726		0.124367	0.144134		0.258967	0.219087		0.210022	0.0930623		0.714347	0.203208		0.0432088	0.189367		-0.264548	0.344082		-0.0955395	0.105792
At1g05650	polygalacturonase, putative / pectinase, putative similar to polygalacturonase 5 [Lycopersicon esculentum] GI:2459817; contains Pfam profile PF00295: Glycosyl hydrolases family 28 (polygalacturonases)	-0.651365	0.0574097		1.18276	0.00676738	up	0.611704	0.136225		-2.50523	0.0649115		-2.63854	0.04512	down	-1.49666	0.192706		-1.16198	0.0138797	down	-0.529648	0.0814013		0.105614	0.012683		0.26111	0.223808		0.441238	0.110034		0.458195	0.0166771		2.22205	0.264977		-1.18276	0.0232467	down	-1.28867	0.0450315	down	-1.41899	0.0325579	down
At1g05660	polygalacturonase, putative / pectinase, putative similar to polygalacturonase 5 [Lycopersicon esculentum] GI:2459817; contains Pfam profile PF00295: Glycosyl hydrolases family 28 (polygalacturonases)	1.3094	0.287064		-0.0793908	0.332674		-0.0215695	0.125068		-1.43642	0.0369002	down	-1.46864	0.0924851		-0.561094	0.249552		-0.529328	0.154288		-0.219088	0.0888244		-1.79561	0.282031		-1.53486	0.26276		-1.53609	0.283649		-1.44203	0.288472		-0.594406	0.36605		-0.629387	0.333281		-0.227338	0.0327613		-0.332348	0.327813
At1g05670	UDP-glucoronosyl/UDP-glucosyl transferase family protein similar to UDP-glucose:salicylic acid glucosyltransferase [Nicotiana tabacum] GI:7385017; contains Pfam profiles PF00201: UDP-glucoronosyl and UDP-glucosyl transferase, PF01535: PPR repeat	0	0.12992		0	0.197637		0.348774	0.203222		-0.185717	0.495458		-0.19124	0.23308		0.631473	0.0824132		-0.283782	0.138471		-0.183457	0.473529		0	0.45785		0	0.303115		0	0.0598422		0.312414	0.282671		0.136383	0.409294		0	0.107734		0	0.300583		-0.294932	0.269256
At1g05680	UDP-glucoronosyl/UDP-glucosyl transferase family protein contains Pfam profile: PF00201 UDP-glucoronosyl and UDP-glucosyl transferase	-0.727293	0.112411		1.3426	0.0759107		-0.257598	0.132889		2.5922	0.0359519	up	2.23044	0.0816651		3.80731	0.173073		4.91029	0.00193344	up	0.314354	0.426608		1.34449	0.235627		1.69372	0.189478		-0.306129	0.48368		-0.1668	0.387314		0.903073	0.352955		-0.307573	0.0424931		-0.77982	0.0115545		-0.575928	0.0499511
At1g05690	TAZ zinc finger family protein / BTB/POZ domain-containing protein contains Pfam PF00651 : BTB/POZ domain; contains Pfam PF02135 : TAZ zinc finger; similar to p300/CBP acetyltransferase-related protein (GI:12597461) [Arabidopsis thaliana]; similar to Speckle-type POZ protein (SP:O43791) [Homo sapiens]	-0.0342724	0.0197431		0	0.431372		-0.335063	0.40423		-0.619812	0.0114468		0.475515	0.135321		-0.237553	0.265783		0	0.0402684		-0.312531	0.376453		0.0342724	0.181746		0.0342724	0.109949		0.0342724	0.167855		0.0342724	0.0969586		2.40618	0.29678		0	0.0692233		0	0.408937		-0.160755	0.0787457
At1g05700	leucine-rich repeat protein kinase, putative similar to light repressible receptor protein kinase, gi|2129635; contains leucine rich repeat (LRR) domains, Pfam:PF00560; contains protein kinase domain, Pfam:PF00069	0.934449	0.00559658		-0.865519	0.203812		-1.15886	0.115536		-0.723323	0.0446006		-0.834819	0.0493543		-0.596619	0.0615523		-0.10085	0.116496		0.28083	0.120149		-0.126813	0.428897		0.142626	0.054114		0.413708	0.36009		-0.299761	0.0243179		-0.647616	0.0593563		-0.0994293	0.24106		1.60161	0.134863		0.981525	0.0233811
At1g05710	ethylene-responsive protein, putative similar to ethylene-inducible ER33 protein [Lycopersicon esculentum] gi|5669656|gb|AAD46413; identical to bHLH transcription factor (bHLH-alpha gene)	-1.0381	0.122885		-0.638295	0.321357		-1.22301	0.0105681	down	-0.538739	0.0665543		-0.579679	0.116025		-0.759727	0.113883		-1.14112	0.100149		-0.878694	0.0286921		-0.0710002	0.38567		0.233503	0.44004		-0.0571011	0.272547		-0.502327	0.258612		0.1218	0.33183		-0.250357	0.468956		-0.357159	0.0670936		-0.216616	0.0764847
At1g05720	selenoprotein family protein contains Prosite PS00190: Cytochrome c family heme-binding site signature; similar to 15 kDa selenoprotein (GI:12314088) {Homo sapiens}	0.719468	0.0502941		0.765484	0.185311		-0.543155	0.0289212		-0.115496	0.381175		-0.127241	0.0878472		-0.471603	0.162861		-1.58116	0.00843929	down	-0.36862	0.109297		-0.0420833	0.425471		0.0498394	0.334533		-0.00829442	0.289994		-0.0609986	0.214914		-0.620324	0.110935		-0.00504695	0.07345		-0.296648	0.00351295		-0.709894	0.32893
At1g05730	expressed protein contains Pfam profile PF05811: Eukaryotic protein of unknown function (DUF842)	2.26517	0.110052		1.79522	0.21706		2.33605	0.0771648		0.20873	0.0791823		-0.0103867	0.258249		0.150152	0.381322		-0.291511	0.139955		-0.84512	0.0253587		-0.256182	0.321611		-0.496652	0.259932		-2.55309	0.152086		-2.86473	0.145956		-1.69946	0.233196		0.0965084	0.14572		0.571558	0.199273		0.282363	0.0924682
At1g05740	hypothetical protein contains Pfam PF05811: Eukaryotic protein of unknown function (DUF842)	0	0.000593705		0	0.0957614		3.41561	0.0900301		0	0.466746		0	0.228284		0	0.443189		-0.0241345	0.17055		-0.337777	0.432317		0	0.170174		0	0.0107208		0	0.411757		0	0.196625		0.39455	0.297488		0	0.382672		0	0.28731		0	0.144007
At1g05750	pentatricopeptide (PPR) repeat-containing protein contains Pfam profile PF01535: PPR repeat	-0.301982	0.497968		-0.0991027	0.235409		-0.108657	0.238261		0.475521	0.166551		0.866433	0.0989738		-0.123845	0.329223		-0.272308	0.328107		0.130802	0.334921		-0.0337088	0.360953		0.301982	0.407325		0.271331	0.296477		0.301982	0.308402		0.364174	0.455399		1.49802	0.309326		0.228524	0.0931773		0.0514445	0.441688
At1g05760	jacalin lectin family protein (RTM1) identical to gi:6503088 (GB:AAF14583) from [Arabidopsis thaliana] (Proc. Natl. Acad. Sci. U.S.A. 97 (1), 489-494 (2000)); contains Pfam profile PF01419 jacalin-like lectin domain	-1.24518	0.0868518		-0.516539	0.275391		-0.255659	0.0124677		-0.139325	0.213552		0.150743	0.0667564		0.315028	0.189033		-1.04644	0.0284846	down	0.365739	0.101585		-0.122081	0.218737		-0.110404	0.299521		0.220668	0.179391		0.518356	0.418195		0.814232	0.328065		-0.121592	0.221758		-0.103935	0.0679568		-0.624075	0.36523
At1g05770	jacalin lectin family protein similar to gi:6503088 (GB:AAF14583) from [Arabidopsis thaliana] (Proc. Natl. Acad. Sci. U.S.A. 97 (1), 489-494 (2000)); contains Pfam profile PF01419 jacalin-like lectin domain	-1.58069	0.158989		-1.06917	0.196616		-1.29247	0.114362		0.0463547	0.401216		0.374631	0.0755193		0.411415	0.224427		0.0385811	0.117349		1.00629	0.0170087	up	0.275544	0.0896598		-0.124269	0.424475		0.846293	0.000345697		0.866787	0.055293		1.73951	0.255541		-0.0400542	0.125833		-0.428693	0.496502		-0.428378	0.226154
At1g05780	hypothetical protein	0.521892	0.354463		0.139896	0.40987		-1.52518	0.00412009	down	0.411251	0.0550974		0.591381	0.0536465		0.635655	0.0422657		0.782244	0.0681967		-0.194739	0.120224		0.312937	0.407843		0.462379	0.460605		1.294	0.496159		0.590421	0.240873		-0.0636955	0.254198		0.399673	0.0234455		0.726509	0.0811096		0.668042	0.0236798
At1g05785	Got1-like family protein contains Pfam PF04178: Got1-like family profile; contains 4 transmembrane domains;	-0.757468	0.0644227		-1.51232	0.0212459	down	-0.868971	0.0397671		-0.115796	0.0621343		-0.0448855	0.216588		-0.0184524	0.177882		-0.359246	0.0857901		0.456381	0.1373		0.0542355	0.457653		0.217878	0.226193		0.341173	0.425594		0.322711	0.248997		1.17088	0.475125		0.25466	0.15548		0.110526	0.332418		0.178217	0.202524
At1g05790	lipase class 3 family protein contains Pfam profile PF01764: Lipase	1.39631	0.0397444	up	0.934783	0.0966856		1.25165	0.0793716		-0.108739	0.246256		0.172443	0.172153		0.239564	0.265707		1.10643	0.0817914		0.643679	0.105034		-0.0427625	0.400222		0.239794	0.396575		0.764375	0.474396		0.758567	0.22392		1.26418	0.181597		0.388712	0.455374		0.203477	0.0327679		0.635324	0.0607856
At1g05800	lipase class 3 family protein similar to DEFECTIVE IN ANTHER DEHISCENCE1 [Arabidopsis thaliana] GI:16215706; contains Pfam profile PF01764: Lipase	0	0.0547301		0	0.301223		0	0.00467111		0	0.0781031		0	0.333033		0.547587	0.0482573		-0.36541	0.34802		0	0.143654		0	0.0139743		0	0.0607237		0	0.46548		0	0.0878031		0.74039	0.174146		0	0.107325		0	0.128984		0	0.174231
At1g05805	basic helix-loop-helix (bHLH) family protein	-1.76806	0.0497926	down	-0.978929	0.0515457		-3.06382	0.0276045	down	-0.375023	0.065468		-0.408605	0.0252696		-0.581157	0.0246592		0.207536	0.374446		1.13535	0.117766		-0.137484	0.291219		-0.573587	0.188656		-0.49516	0.221907		-0.369111	0.235528		1.06785	0.466805		0.270171	0.141126		0.24606	0.0607978		-0.0668499	0.21684
At1g05810	Ras-related protein (ARA-1) (ARA) / small GTP-binding protein, putative nearly identical to SP:P19892 Ras-related protein ARA-1 [Arabidopsis thaliana] (Gene 76:313-319(1989))	-3.75974	0.0165071	down	-0.999238	0.0717561		-0.447163	0.182923		-0.191815	0.0371885		-0.294072	0.203646		-0.376831	0.106527		-0.253228	0.0240469		-0.42303	0.0303764		0.139652	0.177436		0.87765	0.0766705		1.05812	0.101898		1.16675	0.029656	up	2.42764	0.084131		0.483643	0.108118		-0.200397	0.452271		-0.872001	0.241359
At1g05820	protease-associated (PA) domain-containing protein contains weak similarity to protease associated (PA) domain proteins, Pfam:PF02225	3.06715	0.0148018	up	-0.60331	0.18023		1.27294	0.476287		-0.51569	0.040782		-0.285591	0.0631331		-0.0757339	0.0452223		0.175736	0.368823		0.479026	0.00183165		0.0631512	0.477323		0.177507	0.470431		0.937748	0.145476		1.11945	0.0934092		0.705129	0.120495		-0.106775	0.364196		-0.492613	0.451118		-0.287595	0.12518
At1g05830	trithorax protein, putative / PHD finger family protein / SET domain-containing protein similar to trithorax-like protein 1 [Arabidopsis thaliana] GI:12659210; contains Pfam domain, PF00628: PHD-finger and PF00856: SET domain	0.896579	0.0754651		0.192055	0.371659		1.13909	0.0609469		-0.0384507	0.452062		0.194715	0.115174		0.153092	0.452633		0.111098	0.303578		0.599826	0.13262		-0.110581	0.394979		0.468551	0.344366		0.146334	0.285701		-0.155941	0.0901038		0.493759	0.176326		0.408179	0.0224693		-0.128579	0.127062		-0.347649	0.319384
At1g05840	aspartyl protease family protein contains Pfam PF00026: Eukaryotic aspartyl protease	0.0614084	0.157079		0.530595	0.118862		-1.83057	0.02139	down	0.626531	0.0514088		0.609305	0.0711416		0.938676	0.17823		1.22863	0.180978		1.12093	0.0632682		0.269659	0.16812		0.475141	0.023835		0.39992	0.376039		1.12932	0.413776		-0.0163304	0.214005		-0.260788	0.272147		0.773211	0.0267503		1.49106	0.0371423	up
At1g05850	chitinase-like protein 1 (CTL1) similar to class I chitinase GI:7798656 from [Halimolobos perplexa var. perplexa]; contains Pfam profile PF00182: Chitinase class I; identical to cDNA chitinase-like protein 1 (CTL1) CTL1-ELP1 allele GI:17226328	-0.215094	0.207336		-0.0916576	0.421286		0.0443186	0.00935157		-0.354969	0.223414		-0.0862045	0.273165		-0.583881	0.0351973		-1.03275	0.190682		-1.19162	0.0712705		-0.110427	0.334433		-0.563019	0.171058		-0.719835	0.139873		-1.42746	0.0854225		-1.91597	0.0969571		-0.233426	0.321449		-0.329842	0.245655		-0.722686	0.32976
At1g05860	expressed protein	-1.3008	0.173303		-0.0187523	0.351696		0.471528	0.378459		0.775071	0.111865		0.988191	0.221917		0.733164	0.275692		0.459876	0.198563		0.456702	0.426391		-0.124847	0.384172		0.254416	0.493365		0.684759	0.388098		0.798981	0.454899		1.91043	0.201852		-0.238174	0.0570993		0.850605	0.0150143		1.06065	0.0235089	up
At1g05870	expressed protein	-1.8904	0.0267891	down	-0.243369	0.0124897		0.686438	0.447396		-0.47241	0.0837936		-0.590392	0.0274666		-0.724869	0.0214618		-1.15147	0.013968	down	-0.302084	0.161685		-0.156207	0.43937		0.478582	0.129424		-0.0648294	0.135341		-0.162198	0.0741578		0.876917	0.122303		-0.745879	0.136395		-0.584407	0.188685		-0.592994	0.0669298
At1g05880	expressed protein	0	0.0580906		0.552896	0.0284292		0	0.264162		-0.605689	0.123506		-1.4251	0.220158		-0.54126	0.124587		-0.228712	0.112333		-0.703923	0.106925		0	0.0269549		0	0.0427771		0	0.0209392		0	0.434081		0.144704	0.360205		-0.105424	0.154317		0.10185	0.228121		1.96995	0.0378711	up
At1g05890	zinc finger protein-related contains low similarity to zinc finger proteins and Pfam PF01485: IBR domain	-6.14385	0.0624933		-5.15997	0.156426		-5.85695	0.0217866	down	-0.0782132	0.166017		0.2763	0.105658		0.599364	0.103523		0.814993	0.0416361		1.1598	0.0451208	up	-0.0711566	0.122675		0.213288	0.112847		0.706363	0.135843		1.561	0.0472671	up	3.15416	0.0681676		-0.39147	0.380347		-1.23921	0.40729		-0.435331	0.495285
At1g05900	endonuclease-related similar to endonuclease III [Homo sapiens] GI:1753174; contains Pfam profile PF00633: Helix-hairpin-helix motif	0.302575	0.135447		-0.0574105	0.269351		0.989211	0.129215		-1.1498	0.0131848	down	-0.999517	0.0410137		-0.557268	0.0911533		-0.249989	0.0615454		-0.212657	0.428258		0.328485	0.454453		0.102423	0.408436		0.926257	0.461579		0.331443	0.362384		0.38324	0.372995		-0.0236617	0.101943		-0.0875133	0.16915		-0.310318	0.0116061
At1g05910	cell division cycle protein 48-related / CDC48-related similar to SP|P54609 Cell division cycle protein 48 homolog {Arabidopsis thaliana}; contains Pfam profiles PF00004: ATPase AAA family, PF00439: Bromodomain	0.848373	0.468696		1.07324	0.0216107	up	1.88856	0.228077		-0.189907	0.0601038		-0.267737	0.2311		-0.446344	0.0537027		-0.337095	0.253211		-0.126357	0.0503062		-0.136612	0.148693		0.0992279	0.297216		-1.54633	0.0670932		0.0714625	0.0634255		-0.852918	0.121452		-1.07251	0.404881		-0.416693	0.0956257		-0.353684	0.0865882
At1g05920	hypothetical protein contains Pfam profile PF03754: Domain of unknown function (DUF313)	0	0.0719936		0	0.0444498		0	0.00966244		-0.0541437	0.081729		0	0.17665		1.27319	0.0197483	up	-0.0597796	0.0262983		0.175852	0.0914776		0	0.122621		0	0.349595		0	0.167633		0	0.14521		0.818292	0.233922		0	0.051263		0	0.221935		0	0.332773
At1g05930	hypothetical protein contains Pfam profile PF03754: Domain of unknown function (DUF313)	0	0.114312		0	0.49981		0	0.0339116		0	0.0580227		0	0.406195		0	0.0220317		0	0.255474		0	0.279501		0	0.354983		0	0.492255		0.971782	0.271925		0	0.0400596		1.10693	0.197898		0	0.397464		0	0.428184		-0.117403	0.0414204
At1g05940	amino acid permease family protein low similarity to SP|P30823 High-affinity cationic amino acid transporter-1 (CAT-1) {Rattus norvegicus}; contains Pfam profile PF00324: Amino acid permease	0.896187	0.470514		0.479872	0.374418		0.795939	0.112054		-0.0961816	0.369646		0.0755641	0.337671		0.348652	0.0601887		0.410862	0.333576		0.660134	0.0904838		-0.790476	0.176089		-1.47546	0.0457555	down	-1.16254	0.123647		-1.0713	0.0774678		-1.26742	0.414182		-0.0172657	0.46618		0.113795	0.0159749		0.642237	0.17928
At1g05950	expressed protein	-0.616626	0.068226		0	0.233466		-0.0978581	0.314445		-0.169512	0.0703091		-0.599844	0.119231		0.301322	0.397724		-0.196563	0.00980566		-0.204078	0.198219		0.217023	0.228105		0.312988	0.310764		0.391997	0.432888		0.349096	0.243707		1.32605	0.226028		-0.0615917	0.347526		-0.234331	0.0487101		-0.304847	0.0144672
At1g05960	expressed protein similar to hypothetical protein GB:AAF80120 GI:8810459 from [Arabidopsis thaliana ]	0.457554	0.0530114		0.599214	0.169205		-0.0453518	0.0500619		-0.417072	0.0592831		-0.155942	0.317753		0.100594	0.102221		0.345757	0.142359		0.504959	0.16539		-0.225703	0.0946849		-0.0157556	0.174074		0.209857	0.289874		0.0910242	0.178054		0.162725	0.0759119		0.298581	0.3213		0.194972	0.0717897		0.640798	0.0470393
At1g05970	expressed protein	-0.188552	0.0473106		-0.810898	0.243263		-2.27509	0.00778122	down	0.650099	0.0809335		1.08809	0.0693151		1.15344	0.0659441		1.35419	0.0323171	up	0.593977	0.139418		0.0215644	0.433896		0.697674	0.0952575		0.403452	0.0495385		0.419163	0.037244		-0.136327	0.305551		0.138921	0.106749		-0.0126264	0.344364		0.273808	0.107261
At1g05990	calcium-binding protein, putative strong similarity to calcium-binding protein [Lotus japonicus] GI:18413495; contains INTERPRO:IPR002048 calcium-binding EF-hand domain	1.0147	0.187455		0.741566	0.0283691		-0.191404	0.482134		-0.316329	0.174339		-1.03875	0.177466		0.245192	0.241205		-0.203826	0.24853		-0.701615	0.117866		-1.0147	0.145091		-1.0147	0.181745		-1.0147	0.249355		-1.0147	0.0957897		0.81325	0.360707		-0.0581377	0.118269		-0.741566	0.113715		-0.810614	0.0314155
At1g06000	UDP-glucoronosyl/UDP-glucosyl transferase family protein contains similarity to UDPG glucosyltransferase GB:AAB62270 GI:2232354 from [Solanum berthaultii]	1.1805	0.0908248		-0.516454	0.182362		-2.50191	0.00192673	down	-2.15312	0.147909		-2.70836	0.041787	down	-1.63353	0.164568		-2.374	0.0473828	down	-2.93658	0.0718347		-1.62482	0.140526		-2.78124	0.101773		-3.45236	0.100298		-2.99917	0.0966023		-1.52309	0.10724		0.0838972	0.199604		-0.512317	0.0552756		-0.921684	0.0348069
At1g06010	expressed protein	-3.70679	0.0760594		0.0866702	0.0559737		-2.59384	0.0870544		-0.142531	0.121647		0.0558194	0.0403177		0.267584	0.0397013		-0.169796	0.184435		-0.36919	0.0348007		0.291757	0.210008		0.140894	0.19972		0.852893	0.0440304		1.2733	0.0941294		2.57706	0.158319		0.158745	0.155489		-0.0988894	0.0126019		-0.286139	0.176215
At1g06020	pfkB-type carbohydrate kinase family protein similar to fructokinase GI:2102693 from [Lycopersicon esculentum]	0	0.0782816		0	0.271665		0	0.28029		0.197154	0.458132		-0.246795	0.204521		0.312056	0.100953		-0.186392	0.185368		-0.260733	0.0453674		0	0.339077		0	0.213284		0	0.172256		0	0.227308		0.736643	0.276799		0	0.474648		0	0.25225		0	0.400852
At1g06030	pfkB-type carbohydrate kinase family protein contains Pfam profile: PF00294 pfkB family carbohydrate kinase	-0.402775	0.0588755		0	0.402086		-0.415221	0.236094		0.0340481	0.407645		0.168431	0.199851		0.0113175	0.376907		-0.249935	0.293034		0.38979	0.133685		-0.290849	0.410937		0.83308	0.239235		0.0981515	0.454928		0.131081	0.430301		-0.68019	0.309832		0.000104842	0.137897		0.096357	0.0700582		0.00604811	0.0171684
At1g06040	zinc finger (B-box type) family protein / salt-tolerance protein (STO) identical to SP|Q96288 Salt-tolerance protein [Arabidopsis thaliana]; contains Pfam profile PF00643: B-box zinc finger	0.240269	0.024527		-0.283605	0.168169		-1.57865	0.029284	down	-1.20557	0.0415161	down	-1.17269	0.00249657	down	-1.09749	0.108639		-1.34236	0.00806161	down	0.0777335	0.263772		-0.383111	0.142517		-0.215359	0.115782		0.134764	0.41104		0.0854966	0.396633		-0.213131	0.0802523		-0.92139	0.0230875		-1.16826	0.0938391		-0.111373	0.132311
At1g06050	expressed protein	1.14575	0.0792092		1.72575	0.240944		-0.125673	0.181035		0.271042	0.237244		0.318889	0.107406		0.366126	0.22817		1.26515	0.0234546	up	0.355907	0.153803		-0.122047	0.362588		0.749261	0.440367		-0.0704117	0.407706		-0.269466	0.198044		0.0569669	0.405877		-0.637075	0.411214		-0.211259	0.0301643		-1.28175	0.417403
At1g06060	RanBPM-related similar to RANBPM {GI:13194576)[Homo sapiens]	0.187166	0.157946		0.667657	0.100188		0.114441	0.0505874		0.0592989	0.0899227		0.524991	0.0827069		0.372708	0.0471417		0.560678	0.00515298		0.472666	0.0909642		0.562669	0.490788		0.519676	0.289608		0.869855	0.117355		1.6193	0.112188		1.44372	0.471171		0.126703	0.0286347		0.474034	0.00839661		1.01341	0.189161
At1g06070	bZIP transcription factor, putative (bZIP69) similar to transcriptional activator RF2a GB:AF005492 GI:2253277 from [Oryza sativa]; contains Pfam profile PF00170: bZIP transcription factor	-0.386678	0.139932		-0.251977	0.287173		-1.84619	0.132788		0.400237	0.124581		0.85956	0.101649		0.844112	0.0556084		0.811963	0.0987716		0.476966	0.175837		0.283366	0.401776		0.240261	0.347343		0.563697	0.413419		0.84818	0.319139		0.737906	0.339487		-0.4164	0.469381		-0.359767	0.000221372		-0.232718	0.00325888
At1g06080	delta 9 desaturase (ADS1) identical to delta 9 acyl-lipid desaturase (ADS1) GB:BAA25180 GI:2970034 from [Arabidopsis thaliana]	-1.09365	0.000813646	down	-0.0867774	0.118621		-0.810254	0.0505142		-0.582411	0.00958168		-0.837392	0.10035		-1.07398	0.000232382	down	-1.1024	0.0286736	down	-0.0721172	0.128578		-0.0117368	0.401767		0.189692	0.292199		0.484669	0.437714		0.64414	0.0582919		1.97582	0.247444		0.295791	0.00260653		-0.455358	0.178811		-0.104787	0.120143
At1g06090	fatty acid desaturase family protein similar to delta 9 acyl-lipid desaturase GB:BAA25180 GI:2970034 (ADS1) from [Arabidopsis thaliana]	-0.583297	0.157082		-1.348	0.0897088		-3.2354	0.0539014		-0.975071	0.0597288		-1.26333	0.0118694	down	-1.78539	0.0292704	down	-2.93924	0.0195483	down	-1.56019	0.0630874		-0.180502	0.154301		-1.08374	0.17423		-1.70422	0.0737138		-1.56152	0.124195		-1.18243	0.183401		-0.655305	0.307903		-0.630797	0.0931027		-0.679759	0.247161
At1g06100	fatty acid desaturase family protein similar to delta 9 acyl-lipid desaturase (ADS1) GI:2970034 from [Arabidopsis thaliana]	4.52312	0.0251124	up	1.97453	0.0732517		0	0.2557		0.418363	0.232745		-0.166484	0.322937		1.02472	0.0643897		-0.0677845	0.340115		-0.154197	0.380359		-0.760779	0.0397126		-1.67946	0.0249883	down	-4.52312	0.018719	down	-4.52312	0.00971618	down	-4.50225	0.0153642	down	-0.134134	0.0670102		1.73331	0.373123		0.285201	0.199559
At1g06110	F-box family protein contains similarity to F-box protein FBX3 GI:6103643 from [Homo sapiens] ; similar to SKP1 interacting partner 2 (SKIP2) TIGR_Ath1:At5g67250	0.419492	0.0751125		-0.514753	0.481158		0.205485	0.142263		-0.256163	0.126289		-0.1454	0.244774		-0.179127	0.0199084		0.265418	0.134136		0.780047	0.0548986		-0.0227993	0.447789		0.0837647	0.387434		0.255366	0.392024		-0.0168832	0.212345		0.240402	0.207721		0.072295	0.499383		0.194124	0.0747259		0.298889	0.440149
At1g06120	fatty acid desaturase family protein similar to delta 9 acyl-lipid desaturase GB:BAA25180 GI:2970034 (ADS1) from [Arabidopsis thaliana]; supported by cDNA:gi_12083275_gb_AF332434.1_AF332434	-0.610985	0.100008		0.147465	0.243176		-0.925255	0.261528		-0.973372	0.0931221		-1.32982	0.0926383		-1.64673	0.00320445	down	-2.0231	0.00621629	down	-1.86348	0.0732408		-0.166163	0.373369		-0.435693	0.154987		-0.606895	0.127031		-0.951657	0.123301		0.00441724	0.27073		-0.184792	0.098719		-0.232364	0.162617		0.437633	0.118676
At1g06130	hydroxyacylglutathione hydrolase, putative / glyoxalase II, putative similar to glyoxalase II isozyme GB:AAC49865 GI:2570338 from [Arabidopsis thaliana]	1.37875	0.0652653		0.0740216	0.485903		-0.988527	0.0480665		0.462001	0.0194888		0.5822	0.00814328		0.708706	0.0367114		0.464868	0.0662101		0.43083	0.076898		0.0852687	0.394495		0.273632	0.00171126		0.202894	0.101201		0.682052	0.0475363		0.0179607	0.0529761		-0.279374	0.20443		-0.258105	0.0608528		0.543281	0.0859815
At1g06135	expressed protein	3.55402	0.196528		0.58797	0.13339		-0.103201	0.349959		0.881433	0.00220156		-0.427724	0.0883498		-0.611344	0.0221402		0.131567	0.19825		-1.84063	0.113573		-1.2606	0.449566		-3.30968	0.168247		-0.564758	0.162483		-0.44989	0.298083		-1.11309	0.0181307	down	0.56097	0.0900614		-0.0839316	0.223201		-0.33427	0.356041
At1g06140	pentatricopeptide (PPR) repeat-containing protein contains INTERPRO:IPR002885 PPR repeats	0	0.027052		0.937595	0.140676		0	0.0151493		0.430571	0.234523		-0.380038	0.0465168		-0.211677	0.353829		3.19951	0.251555		0.341319	0.112016		0	0.28		0.331984	0.347476		0	0.0046869		0	0.273848		2.38292	0.311818		-0.937595	0.0805928		0.209619	0.372748		-0.459853	0.0504133
At1g06150	pentatricopeptide (PPR) repeat-containing protein contains Pfam profile PF01535: PPR repeat	-0.863906	0.0612034		-0.140077	0.394538		-0.23772	0.473031		0.899743	0.0104669		1.16058	0.209488		-0.0133168	0.462593		-0.17523	0.0154363		0.408016	0.0289625		-0.131169	0.147869		-0.106187	0.354616		0.53394	0.0169812		0.594098	0.355529		2.46499	0.238731		-0.0470077	0.414275		-0.140989	0.478571		-0.195231	0.390774
At1g06160	ethylene-responsive factor, putative similar to ethylene response factor 1 GB:AAD03544 GI:4128208 from [Arabidopsis thaliana]	-1.72617	0.0980689		-1.28017	0.159388		-1.74129	0.0273588	down	0.0249888	0.489657		0.00894354	0.312065		-0.107249	0.453328		-0.482152	0.00849428		0.300167	0.180157		-0.138405	0.400689		0.193356	0.236192		0.65545	0.288597		0.813884	0.0934019		0.7006	0.105518		-0.185377	0.190171		-0.885344	0.431273		-0.709089	0.247223
At1g06170	basic helix-loop-helix (bHLH) family protein contains Pfam profile:PF00010 helix-loop-helix DNA-binding domain	2.53003	0.0622374		2.90602	0.109298		6.04801	0.0666672		0.0981624	0.285167		-0.0270323	0.226425		0.0146901	0.485318		-0.385864	0.0318156		0.576124	0.224644		0.874442	0.29987		0.555255	0.103296		2.70341	0.155744		0.452291	0.041875		-0.858569	0.209854		0.790541	0.163754		-0.0955606	0.00143145		0.0987134	5.57498e-05
At1g06180	myb family transcription factor identical to GB:CAA90748 GI:1263093 from [Arabidopsis thaliana];contains PFAM profile:PF00249	-1.59649	0.0568595		-0.702073	0.136381		-1.22256	0.108458		-0.292015	0.107921		-0.237654	0.168222		0.36645	0.0293171		0.0570716	0.299017		0.277735	0.229199		0.0353197	0.288764		0.444795	0.33293		0.857206	0.338426		0.844346	0.0679704		2.2288	0.258013		-0.0750399	0.425108		-0.962656	0.331507		-0.508225	0.218418
At1g06190	expressed protein	-1.8946	0.0527149		-1.06489	0.177715		0.564211	0.0855788		0.0851257	0.227437		0.319285	0.134928		0.204673	0.258012		0.471295	0.211258		0.374116	0.134289		0.0642792	0.243917		0.196612	0.0774097		0.506985	0.490625		0.267556	0.374869		0.857885	0.320188		-0.036658	0.266853		-0.0993153	0.0931896		-0.382738	0.00950058
At1g06200	expressed protein	-0.460087	0.00795744		-0.351343	0.0981396		-1.18516	0.0076703	down	0.0858262	0.023894		0.477285	0.00663228		0.636557	0.167304		0.554218	0.0791336		1.00068	0.093883		-0.23875	0.319212		-0.258597	0.0341619		-0.411655	0.119068		-0.329927	0.0442482		-0.782382	0.0575539		0.0639739	0.013331		0.049811	0.14557		0.321322	0.100464
At1g06210	VHS domain-containing protein / GAT domain-containing protein weak similarity to SP|Q9UJY5 ADP-ribosylation factor binding protein GGA1 {Homo sapiens}; contains Pfam profiles PF00790: VHS domain, PF03127: GAT domain	0.248963	0.143168		0.487628	0.156931		0.751836	0.148549		-0.0708144	0.0582223		-0.0529198	0.0130755		0.339083	0.224051		-0.254791	0.468095		-0.256395	0.21906		-0.061802	0.499815		0.144359	0.0966735		-0.453952	0.251473		0.219179	0.372701		-0.192598	0.33394		0.427351	0.197949		0.306559	0.002965		0.519718	0.0254748
At1g06225	Clavata3 / ESR-Related-3 (CLE3) CLAVATA3/ESR-Related 3 (CLE3)	-0.188727	0.0324408		-0.2731	0.0954897		-0.348283	0.276137		0.670408	0.127169		0.186783	0.366694		1.27402	0.0145614	up	1.28103	0.0562326		4.70086	0.0417366	up	-0.281108	0.0825134		0.108013	0.329608		0.0575385	0.334707		-0.00503881	0.372079		0.470067	0.221477		0.0254475	0.406102		-0.0172176	0.169852		-0.0428969	0.0953877
At1g06230	DNA-binding bromodomain-containing protein contains bromodomain, INTERPRO:IPR001487	1.38784	0.022365	up	2.71368	0.00713126	up	0.87305	0.248765		0.496908	0.181984		0.118642	0.126975		0.04343	0.488357		0.00806688	0.0216553		1.13578	0.141259		-0.169276	0.454934		-0.113065	0.307012		0.00665418	0.284865		0.216759	0.266541		0.0134034	0.12304		-1.18131	0.218498		-0.454602	0.0110936		-0.389452	0.0778327
At1g06240	expressed protein contains Pfam domain, PF04305: Protein of unknown function (DUF455)	0.899257	0.223259		1.30415	0.081661		2.97778	0.244151		0.44914	0.00525086		0.327474	0.00711331		0.0177774	0.0533057		0.584929	0.362481		-0.0479354	0.122741		0.566008	0.388413		0.717291	0.491082		0.390031	0.388276		0.199367	0.388144		0.069981	0.430206		-1.30415	0.0417948	down	0.647348	0.0022332		0.724278	0.171569
At1g06250	lipase class 3 family protein similar to lipase GB:AAD01804 GI:4103627 from [Dianthus caryophyllus]; contains Pfam profile PF01764: Lipase	-0.0489011	0.300185		1.26217	0.0416311	up	0	0.0845565		-0.519617	0.0701391		-0.532047	0.170474		-0.130297	0.334817		-0.148218	0.459506		-0.625379	0.238762		-0.233337	0.499183		0.0489011	0.33462		0.0306889	0.149379		0.0489011	0.181711		1.7988	0.330265		0.150455	0.491251		0.691261	0.091993		1.51016	0.155904
At1g06260	cysteine proteinase, putative contains similarity to thiol-protease, pre-pro-TPE4A protein GI:3688528 [Pisum sativum]	0	0.107842		0	0.134452		0	0.32901		-1.93988	0.251844		0	0.0863379		0	0.373761		0	0.184322		-0.0188952	0.194492		0	0.0767089		0	0.251321		0	0.419989		0	0.340499		1.73324	0.230993		0	0.23748		0	0.165996		0	0.403009
At1g06270	pentatricopeptide (PPR) repeat-containing protein contains Pfam profile PF01535: PPR repeat	0.747114	0.134018		2.25044	0.0284558	up	1.22793	0.284282		-0.42746	0.125141		-0.93549	0.0854846		-0.553508	0.142535		-0.323784	0.36828		-0.214549	0.237442		-0.325373	0.443525		-0.108767	0.376219		-0.601827	0.341657		-1.09388	0.462549		-0.236427	0.364499		-0.579894	0.460096		0.719612	0.0203984		1.44547	0.00299662	up
At1g06280	LOB domain family protein / lateral organ boundaries domain family protein (LBD2) nearly identical to SP|Q9LNB9 Putative LOB domain protein 2 {Arabidopsis thaliana}; similar to lateral organ boundaries (LOB) domain-containing proteins from Arabidopsis thaliana	0	0.48292		0	0.466174		0	0.224228		0	0.0253701		-0.278548	0.200301		-0.00876557	0.447705		1.25425	0.237532		0.0762533	0.29071		0	0.122372		0	0.172306		0	0.243166		0	0.178902		0.808492	0.298645		0	0.140635		0	0.103952		0	0.410055
At1g06290	acyl-CoA oxidase (ACX3) identical to acyl-CoA oxidase ACX3 [Arabidopsis thaliana] GI:8163758, GI:8515709	0.373354	0.309132		-0.0441938	0.224134		0.24573	0.110969		0.276979	0.116552		-0.206261	0.244961		-0.288038	0.227697		-0.711148	0.00523885		-0.686577	0.213218		0.283616	0.264122		1.28621	0.00307229	up	-0.264507	0.200757		0.944243	0.254939		-0.0787611	0.186335		0.784819	0.109733		1.21947	0.136891		1.52925	0.00027507	up
At1g06310	acyl-CoA oxidase, putative strong similarity to acyl-CoA oxidase ACX3 GI:8163758 from [Arabidopsis thaliana]	2.26495	0.0934844		1.45865	0.0197984	up	0	0.182466		0	0.226312		-0.159477	0.202353		-0.144687	0.191576		-0.101321	0.420223		1.94144	0.255791		1.13612	0.0323297	up	1.96164	0.0589368		-2.26495	0.0781711		1.7916	0.0788125		-1.10153	0.10941		-1.45865	0.0253372	down	1.12689	0.125827		1.07751	0.00113264	up
At1g06320	hypothetical protein	2.29741	0.0250669	up	1.2572	0.0116307	up	6.04154	0.0881613		0.0927434	0.229159		-0.309758	0.111799		-0.030488	0.0157255		-0.338549	0.160262		-0.242227	0.16661		0.408445	0.368766		0.110114	0.451174		-1.05252	0.0480878	down	1.05019	0.205047		0.0760543	0.428128		-0.236688	0.22485		-0.268587	0.453993		-1.70508	0.107042
At1g06330	copper-binding family protein similar to copper homeostasis factor gi:3168840 from Arabidopsis thaliana; contains Pfam heavy-metal-associated domain PF00403	0.835862	0.127374		2.118	0.0396905	up	1.27727	0.152343		-0.186438	0.272022		-0.866738	0.0415562		-0.723698	0.000517806		-0.692826	0.00621357		-1.21629	0.0891335		-0.52789	0.288296		-1.65433	0.0479579	down	-1.24918	0.0430548	down	-1.20522	0.0481885	down	-0.516114	0.392332		-0.421321	0.0518954		-1.0187	0.115183		-2.80061	0.0559352
At1g06340	agenet domain-containing protein contains Pfam PF05641: Agenet domain	0	0.123447		0	0.312195		0	0.131712		-0.282981	0.206203		0.640582	0.196298		0.0643387	0.186868		2.16869	0.252033		1.39676	0.262332		0	0.180217		0	0.120138		0	0.0687815		0	0.292582		0.0983253	0.443378		0	0.374071		0	0.0457017		0	0.151992
At1g06350	fatty acid desaturase family protein similar to delta 9 acyl-lipid desaturase (ADS1) GI:2970034 from [Arabidopsis thaliana]	-1.36229	0.0841558		-0.668304	0.181519		-1.40571	0.0849473		-0.48701	0.00151974		-1.24189	0.0937171		-1.35851	0.0247148	down	-0.697107	0.0703137		-1.54438	0.131085		0.212432	0.189314		0.0605938	0.122777		0.739	0.0528191		0.810235	0.083689		0.977718	0.139063		-0.237406	0.417287		-0.860218	0.430353		-0.744951	0.0253374
At1g06360	fatty acid desaturase family protein similar to delta 9 acyl-lipid desaturase (ADS1) GI:2970034 from [Arabidopsis thaliana]	0	0.0659778		0	0.297406		0	0.0176363		-0.095404	0.48379		0	0.484092		-0.209075	0.258957		0.68411	0.14719		0	0.0249526		0	0.368713		0	0.354275		0	0.0401606		0	0.289707		1.47007	0.243155		0	0.0227369		0	0.184737		0	0.228018
At1g06380	ribosomal protein-related similar to PBK1 protein (GI:3668141) {Homo sapiens}; weakly similar to 60S ribosomal protein L10a. (SP:Q963B6) [Fall armyworm] {Spodoptera frugiperda}	1.07893	0.0258358	up	0.854425	0.0869402		2.57458	0.0977382		-0.253062	0.0413392		-0.428948	0.0934386		-0.771924	0.134399		0.00138445	0.0555512		-0.199324	0.152891		0.280045	0.0227436		0.367613	0.000377808		0.379472	0.0231721		-1.27015	0.0904263		-0.658785	0.139087		-0.255346	0.139061		-0.374982	0.453803		-1.51836	0.100784
At1g06390	shaggy-related protein kinase iota / ASK-iota (ASK9) (GSK1) identical to shaggy-related protein kinase iota (ASK-iota) [Arabidopsis thaliana] SWISS-PROT:Q39012	-2.14828	0.033682	down	-4.07658	0.124428		-3.2343	0.0106994	down	0.0589596	0.233022		0.108563	0.12557		-0.153466	0.219654		-0.584615	0.177726		0.344903	0.0750884		-0.321504	0.203711		0.230982	0.0434637		-0.574033	0.470495		-0.486814	0.232432		0.358154	0.0101459		-0.0973866	0.149322		-0.141374	0.437758		0.159969	0.470785
At1g06400	Ras-related GTP-binding protein (ARA-2) identical to Ras-related protein ARA-2 SP:P28185 from [Arabidopsis thaliana]	-0.36565	0.189036		-1.01157	0.189476		-0.413408	0.00451032		0.368338	0.0176226		0.830651	0.00220906		1.43885	0.0541358		1.3266	0.0281021	up	0.610455	0.0395384		0.119254	0.170533		0.291851	0.0575061		0.200787	0.180154		0.473691	0.0331441		0.479954	0.3102		0.200125	0.144774		-0.175877	0.12005		0.204491	0.0155958
At1g06410	glycosyl transferase family 20 protein / trehalose-phosphatase family protein contains Pfam profile: PF02358 trehalose-phosphatase	0.571227	0.0658949		0.70512	0.167277		0.505478	0.147423		0.0972462	0.389515		0.176102	0.256674		-0.452463	0.228345		-0.156924	0.15878		0.256076	0.21956		-0.338755	0.331035		-0.372944	0.149604		-0.721923	0.19966		-0.292855	0.148475		0.374765	0.124113		0.465873	0.226999		-0.0591955	0.105909		-0.0518843	0.267722
At1g06420	expressed protein ; expression supported by MPSS	-1.07953	0.00620056	down	-0.167193	0.394706		-1.08711	0.0238942	down	-0.0872738	0.0675607		-0.345318	0.0877345		0.327304	0.111129		1.8571	0.290381		-1.05996	0.0058674	down	0.0710526	0.46694		0.138236	0.335355		0.601271	0.133395		0.662426	0.218847		1.67804	0.134712		-0.470178	0.312275		-0.984302	0.497154		0.294962	0.0890024
At1g06430	FtsH protease, putative similar to zinc dependent protease GI:7650138 from [Arabidopsis thaliana]	-0.0716408	0.475682		1.23671	0.0470875	up	3.71325	0.0644802		-0.014015	0.427919		0.702547	0.0496613		1.61091	0.0355408	up	2.1126	0.0622369		0.206469	0.0272347		0.358717	0.396817		0.900579	0.0175557		1.08594	0.159469		2.10615	0.0176704	up	2.97638	0.0570674		0.39865	0.325309		-0.0945837	0.0248612		0.363289	0.00144032
At1g06440	expressed protein	0	0.209265		-0.21031	0.167273		0.852375	0.0647796		0.0633974	0.319435		-0.203767	0.364334		-0.0392339	0.268729		-0.126059	0.0819248		-0.392317	0.0935667		-0.195338	0.166268		-0.153439	0.353641		-0.0919414	0.285808		-0.20293	0.342406		-0.743306	0.100525		0.428702	0.407904		0.29791	0.125263		0.560179	0.00221376
At1g06450	CCR4-NOT transcription complex protein, putative similar to SWISS-PROT:Q9UFF9 CCR4-NOT transcription complex, subunit 8 (CAF1-like protein, CALIFp) [Homo sapiens]	-0.251691	0.112698		-1.19015	0.0890784		2.8731	0.0856335		0.225369	0.0872817		0.299468	0.217184		0.0400862	0.495716		0.757997	0.242453		0.36333	0.4057		-0.210612	0.324841		-0.0656527	0.425616		-0.211444	0.431668		-0.28945	0.328441		0.7874	0.333597		0.26628	0.0832593		-0.0748759	0.230457		-0.219205	0.0939625
At1g06460	31.2 kDa small heat shock family protein / hsp20 family protein contains Pfam profile: PF00011 Hsp20/alpha crystallin family	2.95724	0.0630738		1.16097	0.0647234		-0.833994	0.00254055		-0.344796	0.0603107		-0.194575	0.191698		0.040586	0.168215		-0.300802	0.154502		1.70852	0.0706648		0.479092	0.345554		-0.0158121	0.277987		-0.386192	0.0840431		-1.47246	0.0994909		-2.14033	0.00084055	down	0.726093	0.0800724		-0.409726	0.0193575		-0.369688	0.127521
At1g06470	phosphate translocator-related low similarity to SP|P52178 Triose phosphate/phosphate translocator, non-green plastid, chloroplast precursor (CTPT) {Brassica oleracea}, phosphoenolpyruvate/phosphate translocator precursor [Mesembryanthemum crystallinum] GI:9295275	0.497081	0.154289		0.274107	0.0898285		1.04586	0.17535		-0.409679	0.0193014		-0.774765	0.109101		-1.01631	0.0398388	down	-1.31369	0.0362278	down	-0.400661	0.0753286		-0.441263	0.384962		0.988453	0.359009		-0.163655	0.0562236		-0.422262	0.0261816		-0.000492505	0.0998113		0.187815	0.288869		-0.153676	0.151179		-0.627934	0.201579
At1g06475	expressed protein	-0.626546	0.157049		-0.617057	0.285249		-0.613346	0.396218		0.888029	0.0268556		1.10279	0.0749131		1.00866	0.0956992		0.640307	0.197886		-1.63088	0.0262992	down	-0.04343	0.0975705		0.0686343	0.0967403		0.340202	0.274511		0.723133	0.159892		1.02358	0.122198		0.476729	0.184431		-0.223409	0.481019		-0.0261939	0.0044457
At1g06490	glycosyl transferase family 48 protein contains Pfam profile: PF02364 1,3-beta-glucan synthase	1.40799	0.0802793		1.31348	0.0969055		2.50848	0.101487		-0.577233	0.0837901		-0.231436	0.107455		-0.745542	0.073611		-0.529909	0.00436582		0.610355	0.13589		0.0652922	0.255812		-0.270907	0.238732		0.796274	0.478191		-0.0622846	0.397441		-0.106033	0.41882		-0.582291	0.0772299		0.499856	0.052664		0.0537539	0.0555773
At1g06500	expressed protein	-2.80665	0.0988737		-3.21652	0.172836		-2.64145	0.0848665		0.117673	0.0874302		0.0583794	0.126883		-0.00170637	0.324913		-0.623016	0.0477913		0.427109	0.0442424		-0.130796	0.28506		0.23165	0.242115		0.986295	0.167494		1.10237	0.0237526	up	1.89179	0.0484752	up	0.0172983	0.206527		-0.435153	0.403058		0.519696	0.389513
At1g06510	expressed protein	2.23683	0.0297721	up	0.996552	0.25719		1.78546	0.114489		0.767692	0.0400144		0.997655	0.122087		0.86531	0.151974		1.02437	0.228413		1.02088	0.00179991	up	-0.103717	0.0225088		0.495704	0.203429		0.60609	0.420447		0.568995	0.326701		-2.26397	0.0807874		0.336909	0.139573		1.24559	0.0592943		1.76662	0.0388395	up
At1g06520	phospholipid/glycerol acyltransferase family protein contains Pfam profile PF01553: Acyltransferase	-2.13481	0.0493904	down	-1.22795	0.15729		1.54004	0.0136641	up	-0.350688	0.0846727		-0.279825	0.000106816		-1.56917	0.0106494	down	-1.75381	0.032338	down	0.790069	0.0747822		0.80365	0.0577355		0.466412	0.213834		1.37665	0.0710928		1.21693	0.00811579	up	1.77386	0.0890195		-0.159261	0.140647		-0.517134	0.429213		-0.418729	0.35368
At1g06530	myosin heavy chain-related similar to myosin heavy chain (GI:1408194) {Placopecten magellanicus}; similar to Myosin heavy chain, clone 203 (Fragment) (SP:P39922){Hydra attenuata}; contains one transmembrane domain	0.0208148	0.388443		-1.32202	0.115389		-0.833327	0.0853145		-0.466942	0.0867343		-0.0551123	0.293813		0.196403	0.410436		-0.424208	0.0703837		0.863737	0.042103		0.389401	0.176083		0.99122	0.4666		0.718322	0.498986		0.943344	0.200824		-0.109743	0.0463127		0.628347	0.266606		0.677261	0.101164		0.496968	0.42842
At1g06540	expressed protein	-0.346617	0.289224		0	0.225123		0	0.0508918		-1.22682	0.115209		-1.77626	0.119897		0.598424	0.100466		0.177978	0.407153		0.406581	0.409321		0.600514	0.478838		0.449825	0.230327		0.346617	0.0131822		0.346617	0.247724		1.03475	0.393146		0	0.423609		0	0.0571052		-0.091994	0.134078
At1g06550	enoyl-CoA hydratase/isomerase family protein similar to CHY1 [gi:8572760]; contains Pfam profile PF00388 enoyl-CoA hydratase/isomerase family protein	0.392555	0.0294552		0.31753	0.00731557		0.731084	0.165382		-0.323344	0.0875969		-0.9822	0.119451		-1.27169	0.000643528	down	-2.45184	0.0615878		-1.24566	0.072999		0.0614989	0.367987		-0.0223425	0.364077		0.119539	0.259378		0.0853613	0.0613256		-0.456679	0.108841		-0.055627	0.0887574		-0.320159	0.0606464		-0.538892	0.271585
At1g06560	NOL1/NOP2/sun family protein contains Pfam profile PF01189: NOL1/NOP2/sun family	0.270047	0.0684185		1.2778	0.162187		1.1395	0.113554		0.282189	0.164789		0.40174	0.101539		0.309167	0.19522		0.00968851	0.0898895		-0.425499	0.0458496		-0.0862988	0.401741		-0.298479	0.0926116		-0.488412	0.100762		-1.22549	0.123538		-0.194305	0.253901		-0.295721	0.3164		-0.110336	0.00380788		-0.567545	0.226145
At1g06570	4-hydroxyphenylpyruvate dioxygenase (HPD) identical to 4-hydroxyphenylpyruvate dioxygenase (HPD) SP:P93836 [Arabidopsis thaliana (Mouse-ear cress)]	-1.11163	0.0803534		-2.82524	0.1401		-2.89719	0.003876	down	1.58921	0.00973606	up	2.22403	0.0379483	up	3.15984	0.0674753		3.34843	0.0182137	up	2.64063	0.0570815		0.15025	0.191549		0.618107	0.217929		0.486707	0.042802		1.27289	0.106699		1.36057	0.324389		-0.523339	0.26203		-0.728209	0.389192		-0.190366	0.257601
At1g06580	pentatricopeptide (PPR) repeat-containing protein contains Pfam profile PF01535: PPR repeat	-0.0889302	0.14543		0	0.0460589		-0.0993745	0.461868		1.4682	0.0455067	up	1.41653	0.0355319	up	0.614955	0.00895017		-0.155494	0.144565		-0.0700612	0.292853		0.0889302	0.40545		0.0192158	0.299311		0.0889302	0.356944		0.0502369	0.260604		0.791551	0.168186		0	0.16846		0	0.310915		0	0.153306
At1g06590	expressed protein	1.57686	0.029442	up	0.894506	0.0669455		1.78754	0.101838		0.213958	0.0560085		0.186018	0.28177		0.2626	0.300286		-0.810767	0.0529666		0.614853	0.0294225		0.230278	0.0223611		0.912654	0.361572		1.14566	0.0756408		1.85232	0.0209452	up	0.947043	0.224839		-0.127091	0.227734		0.307501	0.204628		0.363002	0.39544
At1g06620	2-oxoglutarate-dependent dioxygenase, putative similar to 2A6 (GI:599622) and tomato ethylene synthesis regulatory protein E8 (SP|P10967); contains Pfam profile: PF00671 Iron/Ascorbate oxidoreductase family	1.32737	0.0554529		1.52858	0.0849058		1.05951	0.321706		0.112749	0.0837247		0.220026	0.0578461		0.267278	0.239858		0.792677	0.218447		0.1895	0.216151		0.308757	0.0274875		1.78319	0.148502		0.873521	0.420561		0.620626	0.134163		0.0311402	0.0827831		0.0369909	0.290992		0.119845	0.141461		0.917535	0.0297123
At1g06630	F-box family protein contains F-box domain Pfam:PF00646	-0.979981	0.0984422		-1.21379	0.192761		-1.91354	0.0144114	down	0.625238	0.0686533		1.36086	0.104992		1.5973	0.142247		1.28169	0.227574		0.852943	0.194101		-1.24024	0.017578	down	-0.764941	0.024197		-0.193913	0.108326		-0.0353901	0.0608783		0.448029	0.0337385		-0.708707	0.228619		-1.0375	0.431608		-0.765169	0.177727
At1g06640	2-oxoglutarate-dependent dioxygenase, putative similar to 2A6 (GI:599622) and tomato ethylene synthesis regulatory protein E8 (SP|P10967); contains Pfam profile: PF00671 Iron/Ascorbate oxidoreductase family	-2.76681	0.0366804	down	-3.97434	0.0591352		-4.17682	0.00420703	down	-0.358963	0.00866717		-0.182275	0.00885581		-0.391478	0.0101872		-0.448323	0.0632567		-0.768017	0.0131361		0.0826385	0.356459		0.453718	0.497472		0.840097	0.0440239		0.995751	0.148484		1.061	0.498951		0.305568	0.407622		0.0602055	0.473936		0.781359	0.359297
At1g06650	2-oxoglutarate-dependent dioxygenase, putative similar to 2A6 (GI:599622) and tomato ethylene synthesis regulatory protein E8 (SP|P10967); contains Pfam profile: PF00671 Iron/Ascorbate oxidoreductase family	-0.477466	0.0285862		-1.80145	0.109732		-0.170517	0.0306055		-0.469581	0.125576		-0.0691525	0.180504		-0.111621	0.0489105		0.191783	0.485308		-0.373803	0.00348865		0.663492	0.269402		0.696545	0.24039		0.736406	0.217142		0.664657	0.00465198		0.324967	0.154622		0.209832	0.20837		-0.233866	0.394646		0.0240054	0.342463
At1g06660	expressed protein	-0.962315	0.0908646		-0.215177	0.431617		1.1845	0.187853		0.380657	0.0281164		0.752469	0.228557		0.250432	0.0373891		-0.248319	0.330732		-1.07731	0.233659		0.530335	0.161096		0.6068	0.355402		0.73905	0.417109		0.664505	0.336293		1.36818	0.255064		-0.139011	0.375272		0.517955	0.156897		-0.417906	0.366008
At1g06670	DEIH-box RNA/DNA helicase identical to DEIH-box RNA/DNA helicase GB:BAA84364 GI:5881579 [Arabidopsis thaliana]	1.30606	0.0187272	up	0.0249009	0.342723		-2.13574	0.043207	down	0.0229909	0.259411		-0.496223	0.127352		0.740383	0.270916		-1.25655	0.025882	down	0.38158	0.245462		-0.102879	0.235164		0.070436	0.237747		-1.15144	0.0134183	down	-0.585534	0.0609272		-0.793562	0.0021117		0.120594	0.0490445		0.0633296	0.0337069		0.339109	0.0497227
At1g06680	photosystem II oxygen-evolving complex 23 (OEC23) JBC 14:211-238 (2002); identical to 23 kDa polypeptide of oxygen-evolving comlex (OEC) GB:CAA66785 GI:1769905 [Arabidopsis thaliana]	1.11534	0.0558987		0.70974	0.121224		0.400383	0.100742		-0.381425	0.0310971		0.0301175	0.14692		0.0807499	0.153773		0.583215	0.0128979		-0.39323	0.062714		-0.226511	0.279667		-0.876644	0.102412		-0.937347	0.117113		-1.82663	0.0689774		-2.26239	0.0781997		-0.0296512	0.0216989		-0.151668	0.115654		0.00996423	0.07257
At1g06690	aldo/keto reductase family protein contains Pfam profile PF00248: oxidoreductase, aldo/keto reductase family	2.88773	0.122167		0.583624	0.213824		3.79962	0.123254		-0.829717	0.361026		-0.804989	0.0450526		-0.190698	0.209891		-0.179711	0.218919		-0.614648	0.074218		0.451776	0.381531		0.0433964	0.368793		-0.68982	0.270916		2.37804	0.209759		-0.682915	0.280791		1.31275	0.0746554		1.18051	0.237072		1.93886	0.0901752
At1g06700	serine/threonine protein kinase, putative similar to Pto kinase interactor 1 (Pti1)[Lycopersicon esculentum] gi|3668069|gb|AAC61805	0.0541286	0.103142		0.334227	0.284854		-1.28831	0.151586		-0.288825	0.0138023		-0.234961	0.191212		-0.345221	0.0993832		-0.444477	0.00433212		0.754417	0.00929563		0.0793068	0.230829		0.332527	0.0711233		0.163078	0.397065		-0.0939135	0.135128		0.481579	0.0258275		0.405371	0.164737		0.930982	0.0471888		1.10706	0.0206842	up
At1g06710	pentatricopeptide (PPR) repeat-containing protein low similarity to fertility restorer [Petunia x hybrida] GI:22128587; contains Pfam profile PF01535: PPR repeat	-0.260669	0.253971		-0.215275	0.228013		2.20088	0.218789		-1.04463	0.0796177		-0.752085	0.158278		-0.53458	0.109151		0.370972	0.430217		0.927437	0.194604		-0.165451	0.239572		0.00888965	0.30064		0.228152	0.0340386		0.118582	0.401428		0.661793	0.31623		0.215275	0.147576		-0.0635229	0.302366		0.215275	0.244333
At1g06720	expressed protein contains Pfam domain, PF04950: Protein of unknown function (DUF663)	0.942791	0.152417		-0.0619322	0.349209		1.00495	0.280738		-7.18645e-05	0.436543		-1.0089	0.147826		-1.20283	0.052066		-1.98552	0.00591811	down	0.173029	0.473701		0.0409242	0.275785		0.0783507	0.232872		-0.455918	0.0883273		-0.82855	0.0456201		-0.304735	0.125566		0.296151	0.248365		0.0107157	0.128602		-0.0522604	0.348616
At1g06730	pfkB-type carbohydrate kinase family protein contains Pfam profile: PF00294 pfkB family carbohydrate kinase	1.23886	0.144756		0	0.287263		0	0.182234		0.243565	0.258234		0.126816	0.10968		0.185256	0.107082		0.35552	0.314025		0.542054	0.00375021		-0.306757	0.324333		-0.983078	0.265474		-1.61663	0.144176		-1.37119	0.108812		-0.639776	0.268812		0	0.019481		0	0.389609		0	0.0628817
At1g06750	hypothetical protein	0	0.12061		0	0.180166		0	0.210685		0	0.124574		0	0.427255		0	0.204202		3.6448	0.248261		-0.201857	0.397453		0	0.448631		0	0.105043		0	0.127168		0	0.00253773		0.227182	0.241784		0	0.475169		0	0.284545		0	0.2522
At1g06760	histone H1, putative similar to histone H1-1 GB:CAA44312 GI:16314 from [Arabidopsis thaliana]; identical to cDNA H1-1C mRNA for histone H1-1 (partial) GI:732560	-0.902291	0.136464		-0.709922	0.262622		-2.24285	0.0111606	down	-0.0204312	0.490768		-0.132659	0.348584		-0.565729	0.0490569		-1.1106	0.0362007	down	-0.22275	0.310312		-0.138344	0.404385		-0.262176	0.317372		-0.746757	0.139641		-0.378747	0.238935		-0.302542	0.372736		0.0675922	0.140509		-0.391999	0.0736179		-0.723751	0.210891
At1g06770	zinc finger (C3HC4-type RING finger) family protein	0.488585	0.20766		0.214405	0.427705		1.9235	0.206398		0.205906	0.113736		-0.292251	0.227175		0.113282	0.334046		-0.0710511	0.00297122		0.16316	0.374464		0.247558	0.260307		0.576888	0.139712		0.50686	0.028828		0.675582	0.285773		0.310044	0.486392		-0.0861409	0.414126		-0.478372	0.163817		-0.306952	0.0826999
At1g06780	glycosyl transferase family 8 protein contains Pfam profile: PF01501 glycosyl transferase family 8	-0.724396	0.113096		0.0107611	0.478552		0.0966907	0.00286645		-0.68422	0.0506503		-0.810419	0.0188524		-1.18151	0.0166781	down	-0.123337	0.0304531		-0.342779	0.131625		-0.231343	0.38678		0.0373315	0.23616		0.0834171	0.299526		0.284486	0.346707		1.04965	0.425805		-0.123336	0.296589		-0.461426	0.232156		-0.47495	0.43138
At1g06790	RNA polymerase Rpb7 N-terminal domain-containing protein similar to SP|P35718 DNA-directed RNA polymerase III 25 kDa polypeptide (EC 2.7.7.6) {Saccharomyces cerevisiae}; contains Pfam profile PF03876: RNA polymerase Rpb7, N-terminal domain	0.118085	0.095423		0.873945	0.115307		-0.00518321	0.335362		0.143201	0.0960982		-0.00736339	0.235278		-0.0923767	0.00257299		0.0118677	0.0572197		-0.256748	0.153545		-0.42937	0.0448881		-0.0453707	0.216614		0.157885	0.29316		-0.218176	0.0534101		0.238181	0.109658		-0.216898	0.354483		-0.139409	0.0466287		-0.257749	0.0795413
At1g06800	lipase class 3 family protein similar to DEFECTIVE IN ANTHER DEHISCENCE1 [Arabidopsis thaliana] GI:16215706; contains Pfam profile PF01764: Lipase	0.683303	0.119277		0.376044	0.0922169		0.573328	0.111179		0.502964	0.0244635		0.858795	0.0375883		1.53333	0.0117637	up	2.29699	0.0702225		0.506451	0.0220209		-0.038277	0.455084		0.0998075	0.217312		-0.0132608	0.374502		-0.0598442	0.484579		0.738685	0.344832		1.10714	0.188081		1.6267	0.0398769	up	2.08603	0.12506
At1g06810	hypothetical protein contains Pfam PF04396: Protein of unknown function, DUF537	-1.06586	0.05213		-0.845341	0.285398		-0.468483	0.0215087		0.0255098	0.427232		-0.0172907	0.432309		-0.344535	0.226337		1.2286	0.117336		1.47586	0.0327648	up	0.0294453	0.318898		0.291625	0.213813		0.623276	0.281585		0.703193	0.0837449		0.293267	0.496064		0.312771	0.201023		-0.120788	0.493699		-0.257243	0.164509
At1g06820	carotenoid isomerase, putative similar to carotenoid isomerase from Lycopersicon esculentum [gi:19550437]; contains Pfam profile: PF02032 Phytoene dehydrogenase related enzyme	1.16798	0.125332		0.732587	0.49219		2.123	0.0416043	up	0.0748588	0.222966		0.185786	0.204324		-0.142307	0.211884		0.0357184	0.0815734		0.0657583	0.160419		-0.472162	0.335983		0.0395054	0.427059		-1.06536	0.241035		-1.65363	0.148221		-1.41198	0.106748		-0.55458	0.374203		-0.111884	0.305288		-0.346059	0.158497
At1g06830	glutaredoxin family protein contains INTERPRO Domain IPR002109, Glutaredoxin (thioltransferase)	2.84571	0.0864305		1.99867	0.064367		3.03977	0.123149		0.924717	0.0463225		-1.10739	0.0494613	down	-0.552149	0.0479126		-0.99962	0.0244507		-2.72003	0.0950627		-2.17619	0.14529		-3.39335	0.0879768		-3.15565	0.0732012		-3.15059	0.0728455		-2.06128	0.181658		-0.23526	0.160795		-2.19578	0.00906931	down	-2.38544	0.0173249	down
At1g06840	leucine-rich repeat transmembrane protein kinase, putative similar to receptor protein kinase GB:BAA11869 GI:1389566 from [Arabidopsis thaliana]	0.00327505	0.189753		1.24874	0.0830744		1.55103	0.0518233		0.325468	0.138432		0.699414	0.14789		0.710026	0.106843		0.434597	0.25986		1.01817	0.0448758	up	-0.0172942	0.488434		0.0830568	0.465772		0.610579	0.220345		0.409725	0.389637		-0.0360866	0.308818		-0.32194	0.128441		-0.0542879	0.0788743		0.283893	0.0496224
At1g06850	bZIP transcription factor, putative contains Pfam profile: PF00170 bZIP transcription factor	-0.530608	0.0760319		1.16805	0.108131		0.00322287	0.309927		0.144592	0.250295		-0.181734	0.150194		-0.371576	0.108063		-0.146666	0.0499447		-0.490281	0.131993		-0.0948331	0.337298		-0.758037	0.218812		-0.214248	0.29883		0.286835	0.370432		0.410872	0.462126		0.0334297	0.451121		-0.393699	0.486742		-0.840204	0.346279
At1g06870	signal peptidase, putative similar to chloroplast thylakoidal processing peptidase GB:CAA71502 GI:2769566 from [Arabidopsis thaliana]; contains Pfam profile PF00461: Signal peptidase I	0.52675	0.461927		0.929133	0.0458753		1.08025	0.224553		-0.125487	0.318233		-0.604089	0.132263		-0.660342	0.170144		-0.266251	0.175826		-0.636507	0.0248201		-0.142155	0.358734		-0.250768	0.0393538		-1.02306	0.0780991		-0.186247	0.17316		-0.501976	0.046197		-0.0577122	0.153202		-0.311118	0.230125		-0.275817	0.398862
At1g06890	transporter-related low similarity to SP|Q9NTN3 UDP-glucuronic acid/UDP-N-acetylgalactosamine transporter {Homo sapiens}, SP|Q95YI5 UDP-sugar transporter UST74c {Drosophila melanogaster}, SP|Q18779 UDP-sugar transporter sqv-7 {Caenorhabditis elegans}; contains 8 predicted transmembrane domains	0.504046	0.0132973		0.452824	0.143239		0.837012	0.144686		0.34333	0.025945		0.21982	0.00892316		0.513076	0.0190731		0.217819	0.332087		-0.426275	0.166465		-0.0190724	0.408997		-0.0959129	0.446627		0.0657741	0.326051		0.00355494	0.49077		-0.091095	0.16553		-0.135038	0.473532		-0.0212896	0.246503		-0.168635	0.0183709
At1g06900	peptidase M16 family protein / insulinase family protein contains Pfam domain, PF05193: Peptidase M16 inactive domain; similar to insulin-degrading enzyme (Insulysin, Insulinase, Insulin protease) [Mouse] SWISS-PROT:Q9JHR7	-0.466258	0.101428		-0.604594	0.00780084		0.130527	0.356127		0.299105	0.194881		-0.0975048	0.0536586		-0.809909	0.00332272		-1.56838	0.066475		0.424289	0.170924		0.21412	0.169116		0.461105	0.266577		0.223376	0.293544		0.457705	0.250633		0.230531	0.0546678		0.750827	0.0614607		0.551441	0.077726		-0.100428	0.453927
At1g06910	myb family transcription factor contains Pfam profile: PF00249 myb-like DNA-binding domain	1.02676	0.0224088	up	0	0.210697		0.468996	0.160291		0.520938	0.226351		0.250742	0.316368		0.0818048	0.364908		1.06561	0.312162		0.695256	0.15975		0.208299	0.324062		0.180277	0.441457		-1.08541	0.101659		-0.983214	0.171718		-0.418482	0.316198		0	0.47898		-0.862435	0.134075		-0.45083	0.220267
At1g06920	ovate family protein 58% similar to ovate protein (GI:23429649) [Lycopersicon esculentum]; contains TIGRFAM TIGR01568 : uncharacterized plant-specific domain TIGR01568	0	0.141279		0	0.315834		0	0.0815061		0	0.491901		0	0.252064		0	0.302779		0	0.119057		0	0.033019		0	0.265588		0	0.336513		0	0.19141		0	0.295635		2.39875	0.284376		0	0.231233		0	0.248872		0	0.390639
At1g06925	hypothetical protein contains Pfam profile PF04396: Protein of unknown function, DUF537	-0.33055	0.0721214		0	0.145244		0	0.312867		0	0.0237586		0	0.0244491		0	0.183613		0	0.122516		0	0.320339		-0.437217	0.128365		0.33055	0.377364		0.33055	0.0313239		0.205344	0.455964		0.884563	0.296926		1.91707	0.254932		-0.644848	0.0614898		-0.224972	0.232203
At1g06930	expressed protein ; expression supported by MPSS	0.220752	0.125564		0.730937	0.409998		0.323809	0.374775		0.143752	0.276258		-0.879676	0.0965178		-1.72092	0.00205663	down	0.276243	0.279229		-2.41151	0.107033		-1.11134	0.153885		-1.73097	0.0772876		-0.996621	0.0810621		-0.99015	0.0362026		-0.730408	0.275925		-1.26862	0.260217		-1.50016	0.377575		-2.13833	0.183334
At1g06950	chloroplast inner envelope protein-related similar to chloroplast inner envelope protein GI:1495767 from [Pisum sativum]	1.10518	0.0335714	up	0.621393	0.365189		1.08578	0.131975		0.135315	0.0692104		0.13089	0.107717		0.110224	0.382977		0.0114145	0.116146		0.65879	0.0398402		-0.0471122	0.298402		-0.0843214	0.406602		0.000113847	0.185611		0.446626	0.357858		-0.41615	0.130845		0.146851	0.0621049		-0.0308882	0.0379108		0.995369	0.0459558
At1g06960	small nuclear ribonucleoprotein U2B, putative / spliceosomal protein, putative non-consensus splice donor GC at exon 4; similar to spliceosomal protein (U2B) GI:169588 from [Solanum tuberosum]	-0.264618	0.066273		-0.0779866	0.150443		1.01188	0.000950067	up	0.170007	0.217605		0.302159	0.152001		0.425074	0.0382889		-0.0451083	0.0304428		0.177936	0.294985		0.481825	0.342694		-0.0749959	0.184699		0.448532	0.413408		0.613846	0.186315		0.71354	0.047294		0.0247138	0.470955		-0.398049	0.377527		-0.564682	0.0298336
At1g06970	cation/hydrogen exchanger, putative (CHX14) monovalent cation:proton antiporter family 2 (CPA2) member, PMID:11500563	0	0.377097		0	0.163672		0	0.464287		0	0.0111049		0.317797	0.167799		0.0861536	0.00470523		-0.246791	0.378207		0	0.250756		0	0.419603		0	0.439265		0	0.332488		0	0.120667		0	0.489388		0	0.28612		-0.281023	0.0684329		-0.255025	0.346607
At1g06980	expressed protein similar to hypothetical protein GI:2347189 from [Arabidopsis thaliana]	2.81081	0.136413		1.91783	0.110388		0.822174	0.139266		0.244392	0.288135		0.0323974	0.313068		-0.191496	0.425477		0.323612	0.491944		0.728893	0.0426872		0.716881	0.405229		0.826159	0.330657		-0.289205	0.316756		1.12118	0.487231		-0.133264	0.338072		0.879842	0.0954287		1.69046	0.0801501		1.7796	0.150092
At1g06990	GDSL-motif lipase/hydrolase family protein similar to family II lipases EXL3 GI:15054386, EXL1 GI:15054382, EXL2 GI:15054384 from [Arabidopsis thaliana]; contains Pfam profile PF00657: GDSL-like Lipase/Acylhydrolase	0	0.275877		0	0.333735		0	0.0673101		0.0606576	0.0318819		0.246805	0.358892		-0.0781702	0.377338		-0.130725	0.436754		-0.0758025	0.456243		0	0.131216		0	0.0891999		0	0.164975		0	0.33931		0	0.372119		0	0.356248		0	0.447143		0	0.169866
At1g07000	exocyst subunit EXO70 family protein similar to leucine zipper protein GI:10177020 from [Arabidopsis thaliana] contains Pfam domain PF03081: Exo70 exocyst complex subunit;	2.39356	0.117761		2.85668	0.0130351	up	2.23585	0.0924477		-0.263017	0.229545		-0.117547	0.0151091		0.804924	0.0385922		1.91996	0.0978773		0.289534	0.193266		0.176059	0.305079		0.360819	0.216463		1.34977	0.17735		1.42857	0.1343		0.0650196	0.0346562		-0.361844	0.307157		-0.162642	0.0302978		0.021157	0.11809
At1g07010	calcineurin-like phosphoesterase family protein contains Pfam profile: PF00149 calcineurin-like phosphoesterase	3.54983	0.074664		0.951116	0.0972781		4.24024	0.060584		-0.450222	0.0300453		0.0839938	0.396709		-0.603739	0.130619		-0.233482	0.134566		-0.425028	0.145761		0.305911	0.382162		0.604143	0.315344		0.640467	0.0429833		0.926676	0.302503		0.973302	0.25795		-0.0982572	0.377731		-1.34956	0.176611		0.145941	0.451363
At1g07020	expressed protein	-1.97474	0.0632545		-2.05187	0.125373		-2.03172	0.0228529	down	0.256788	0.218229		0.459304	0.000286027		0.425091	0.00320227		0.2267	0.326416		0.421022	0.141453		0.169767	0.422107		0.396984	0.431072		0.437399	0.177124		0.737841	0.0973231		0.704176	0.177673		0.0582183	0.259292		0.460766	0.0712046		0.480688	0.00662138
At1g07025	mitochondrial substrate carrier family protein contains similarity to mitochondrial carrier proteins	0	0.0386739		0	0.352839		0	0.406808		0	0.342237		0	0.495266		0	0.141231		0	0.22242		0	0.150799		0	0.492094		0	0.0336386		0	0.0927126		0	0.0593279		0.202837	0.207424		0	0.0998398		0	0.118698		0	0.329233
At1g07030	mitochondrial substrate carrier family protein contains Pfam profile: PF00153 mitochondrial carrier protein	-0.0372202	0.105739		0.0660269	0.290623		0.827183	0.328546		-0.183377	0.256641		-0.164415	0.244118		0.371835	0.23875		-0.216598	0.0130754		0.319842	0.192143		-0.688487	0.169293		-1.05417	0.166998		-0.635561	0.0714636		-0.639713	0.135986		0.390796	0.396661		-0.115875	0.02967		-0.862085	0.23924		0.324523	0.220301
At1g07040	expressed protein	1.81582	0.125512		1.27421	0.0487977	up	1.36927	0.160042		0.883684	0.200112		1.45049	0.0776276		2.90531	0.171821		3.38236	0.174199		1.79363	0.0191194	up	0.718836	0.174441		1.30783	0.254911		1.99674	0.194398		2.65617	0.0412666	up	2.24555	0.277024		-0.134214	0.31435		0.210552	0.26169		1.1522	0.00858757	up
At1g07050	CONSTANS-like protein-related contains similarity to photoperiod sensitivity quantitative trait locus (Hd1) GI:11094203 from [Oryza sativa]; similar to Zinc finger protein constans-like 15 (SP:Q9FHH8) {Arabidopsis thaliana}	1.40866	0.0783721		0	0.0823379		0	0.0344205		0	0.413638		-0.0785364	0.288199		0	0.316302		0.299843	0.0862019		-0.0537272	0.477079		0.019217	0.296682		0.250507	0.14334		-0.50561	0.49586		0.29111	0.0614175		-0.658151	0.289487		0	0.143238		0	0.0785424		0	0.0919533
At1g07060	expressed protein	0	0.184178		0	0.121068		0	0.0109603		0	0.38264		0	0.282221		0	0.312291		0	0.30558		0	0.335679		0	0.248045		0	0.240631		0	0.177599		0	0.404383		2.64786	0.262115		0	0.148393		0	0.24639		0	0.0898967
At1g07070	60S ribosomal protein L35a (RPL35aA) similar to ribosomal protein L35a GI:57118 from [Rattus norvegicus]	1.02472	0.0134174	up	1.86294	0.0199886	up	1.30508	0.00181608	up	-0.0861225	0.0938259		-0.324053	0.0481944		-0.542969	0.0865377		-1.35614	0.141921		-0.495744	0.165043		-0.154347	0.432176		-0.24121	0.217075		-0.428366	0.248963		-1.06881	0.0838755		-1.99577	0.0492891	down	-0.62406	0.199001		-0.638189	0.141232		-0.787932	0.144886
At1g07080	gamma interferon responsive lysosomal thiol reductase family protein / GILT family protein similar to SP|P13284 Gamma-interferon inducible lysosomal thiol reductase precursor {Homo sapiens}; contains Pfam profile PF03227: Gamma interferon inducible lysosomal thiol reductase (GILT)	-2.12992	0.0077812	down	-2.82404	0.144007		-0.231292	0.487425		-0.111691	0.148557		0.00610967	0.491358		0.186694	0.0913452		0.0774381	0.367367		0.144065	0.130386		-0.271436	0.343705		0.00733934	0.134947		-0.633918	0.274305		-1.02463	0.303354		-0.0712612	0.248476		0.131633	0.269321		-0.0563808	0.462377		0.19807	0.481153
At1g07090	expressed protein contains Pfam profile PF04852: Protein of unknown function (DUF640)	-0.759572	0.0160077		-1.62783	0.107407		-2.51765	0.0201267	down	-0.742312	0.00421557		-0.427774	0.123895		-0.8623	0.00333797		-0.884078	0.000108873		0.829976	0.0345785		0.308768	0.191993		0.476765	0.360238		0.683945	0.0778838		0.384318	0.296057		0.700385	0.283631		0.805612	0.325729		0.226523	0.282268		0.0954444	0.310768
At1g07110	fructose-6-phosphate 2-kinase / fructose-2,6-bisphosphatase (F2KP) identical to fructose-6-phosphate 2-kinase/fructose-2,6-bisphosphatase (F2KP) [Arabidopsis thaliana] GI:13096098	1.45436	0.128232		1.73253	0.00539969	up	1.75149	0.223689		0.0531686	0.340318		0.539937	0.0766462		0.86233	0.0585301		1.53505	0.130451		1.19577	0.131942		0.306737	0.18413		0.335563	0.207953		0.718836	0.31846		1.43549	0.037865	up	1.39091	0.459752		0.494246	0.0654972		0.623294	0.304584		0.921501	0.239108
At1g07120	expressed protein	0	0.487218		0.595888	0.17235		0	0.264377		0	0.335338		-0.337138	0.381269		0	0.351182		0	0.108045		0	0.28235		0	0.0873788		0	0.096717		0	0.109917		0	0.000573537		0.489866	0.169872		-0.595888	0.188606		-0.595888	0.274612		-0.595888	0.317281
At1g07130	OB-fold nucleic acid binding domain-containing protein contains InterPro entry IPR004365: OB-fold nucleic acid binding domain	1.72758	0.0325437	up	0.159715	0.47915		2.01497	0.160932		-0.0347843	0.251334		0.339294	0.125001		0.763219	0.1063		0.54366	0.324616		0.588458	0.0371399		0.139208	0.389348		0.302322	0.207879		0.739325	0.23383		1.61464	0.0188456	up	1.99949	0.216714		-0.256426	0.366073		-0.376863	0.106467		-0.654992	0.0300603
At1g07135	glycine-rich protein	0.735902	0.380471		0.368381	0.250522		2.09841	0.240597		1.67823	0.0140855	up	1.01066	0.106915		0.332307	0.0792005		0.909713	0.0284916		-2.18204	0.0899085		0.665881	0.220835		1.01058	0.141425		-0.479525	0.33309		2.37158	0.0848891		2.51989	0.190141		-0.0792179	0.0480586		-0.182187	0.304856		0.782055	0.141118
At1g07140	Ran-binding protein 1a (RanBP1a) identical to Ran-binding protein (atranbp1a) GI:2058282 from [Arabidopsis thaliana]	-1.18724	0.047562	down	-0.367486	0.0965478		-1.13155	0.0522611		0.316924	0.103759		0.1078	0.0124095		0.168932	0.241125		-0.101681	0.35343		-0.424716	0.0727954		-0.347905	0.279127		-0.276421	0.151269		-0.233387	0.19649		0.100041	0.384045		0.514513	0.388002		-0.390712	0.144516		-0.420161	0.242646		-0.66572	0.367367
At1g07150	protein kinase family protein contains eukaryotic protein kinase domain, INTERPRO:IPR000719	-0.120751	0.0505393		0.334407	0.398634		1.15475	0.279193		0.320218	0.0232275		1.01533	0.0459283	up	3.00742	0.0224671	up	4.30156	0.0277264	up	1.16432	0.0921357		-0.131183	0.280481		0.609995	0.366874		1.20668	0.174776		2.61268	0.102808		2.95856	0.16767		0.312567	0.139099		-0.0376011	0.0990698		0.567838	0.262273
At1g07160	protein phosphatase 2C, putative / PP2C, putative similar to protein phosphatase 2C GI:2582800 from [Medicago sativa]	0.627031	0.234657		0	0.312809		1.5924	0.0974956		1.03325	0.0546743		0.19389	0.397893		2.27814	0.00658262	up	2.02367	0.0906258		-0.522383	0.0977996		0.785567	0.0524806		1.83623	0.0856325		-0.627031	0.272167		-0.627031	0.48305		0.332091	0.333259		0	0.150619		0	0.0899543		0	0.438909
At1g07170	expressed protein contains Pfam domain PF03660: Uncharacterised protein family (UPF0123)	-4.03586	0.0737669		-2.84498	0.136662		-5.30467	0.0229853	down	0.336956	0.115922		0.421588	0.0607796		0.267224	0.0617133		-0.424615	0.0165917		0.497251	0.12119		-0.120294	0.216672		0.127951	0.129945		0.0675917	0.0867721		0.918587	0.492342		3.51191	0.475432		-0.131123	0.34042		0.274115	0.361817		0.617915	0.30902
At1g07180	pyridine nucleotide-disulphide oxidoreductase family protein contains similarity to alternative NADH-dehydrogenase GI:3718005 from [Yarrowia lipolytica], SP|P32340 Rotenone-insensitive NADH-ubiquinone oxidoreductase, mitochondrial precursor (EC 1.6.5.3) (Internal NADH dehydrogenase) {Saccharomyces cerevisiae} ; contains Pfam profile PF00070: Pyridine nucleotide-disulphide oxidoreductase	0	0.487968		0	0.00453012		0	0.304779		0.78919	0.251669		0.522664	0.220526		-0.222075	0.000952384		-0.131862	0.218221		0.0441276	0.307864		2.62998	0.250883		0	0.0244817		0	0.301986		0	0.185737		1.36346	0.256062		0	0.244043		0	0.493222		0	0.0462729
At1g07190	hypothetical protein	0	0.0159097		0	0.070563		0	0.111842		0	0.32562		0.176309	0.0791331		0.261462	0.207451		0.517749	0.0243162		-0.0232411	0.113149		0	0.221146		0	0.368202		0	0.00760007		0	0.126051		2.23021	0.214568		0	0.141808		0	0.0801083		0	0.124548
At1g07200	ATP-dependent Clp protease ClpB protein-related similar to ATP-dependent Clp protease, ATP-binding subunit ClpB (GI:24982014) [Pseudomonas putida KT2440]; similar to ClpB protein (SP:Q9RA63){Thermus thermophilus}	-0.967656	0.0538226		0.38952	0.198124		-2.66825	0.000357766	down	-0.284836	0.00497232		-0.040328	0.0507377		0.108936	0.402347		0.0619922	0.0915335		1.33764	0.0401058	up	-0.203488	0.259845		-0.0689835	0.164526		0.687544	0.296784		0.259154	0.39339		0.210013	0.337328		-0.0545718	0.263513		0.00910733	0.075557		0.703713	0.0739558
At1g07210	30S ribosomal protein S18 family contains Pfam profile: PF01084 ribosomal protein S18; similar to 30S ribosomal protein S18 (SP:P80382) {Thermus thermophilus}	0.341451	0.0178051		0.231926	0.396466		0.263561	0.131622		0.120237	0.0704318		-0.094476	0.252337		0.167112	0.349315		-0.674253	0.0691994		-0.593089	0.00340062		-0.208855	0.496466		-0.263834	0.332352		0.04105	0.313318		-0.395664	0.0728814		-0.845094	0.128511		-0.00731267	0.0889283		-0.318498	0.0075337		-0.594365	0.246797
At1g07220	expressed protein	1.89088	0.07323		-0.0634303	0.368993		2.12876	0.0465474	up	0.398488	0.147384		0.0866747	0.334551		0.174499	0.151731		0.207756	0.00746749		0.266236	0.0737545		-0.412798	0.455827		-0.365383	0.304705		-0.082851	0.326404		0.480391	0.186308		0.0876696	0.12634		-0.301489	0.0197956		-1.28579	0.164309		-0.900468	0.000473301
At1g07230	phosphoesterase family protein low similarity to SP|P95246 Phospholipase C 2 precursor (EC 3.1.4.3) {Mycobacterium tuberculosis}; contains Pfam profile PF04185: Phosphoesterase family	0.569475	0.136146		0.427224	0.297179		0.632691	0.115181		-0.277675	0.203941		-0.0970359	0.185285		0.0892916	0.43921		0.182761	0.235692		0.893347	0.0444119		0.158365	0.425424		0.272586	0.339797		0.164503	0.358576		0.570189	0.349487		0.271654	0.0394234		-0.311707	0.0743392		-0.115169	0.161979		-0.339068	0.375518
At1g07240	UDP-glucoronosyl/UDP-glucosyl transferase family protein contains Pfam profile: PF00201 UDP-glucoronosyl and UDP-glucosyl transferase	1.60162	0.0251266	up	1.35814	0.107327		0.820935	0.278749		0.281166	0.122215		0.382826	0.0792168		0.753508	0.106478		0.876452	0.226911		1.10518	0.213967		0.340257	0.103757		0.660966	0.0283981		0.558155	0.459993		0.996631	0.00130337		0.894161	0.364067		-0.219932	0.27151		-0.437226	0.0869985		0.224106	0.201487
At1g07250	UDP-glucoronosyl/UDP-glucosyl transferase family protein similar to UDP-glucose glucosyltransferase GI:453245 from [Manihot esculenta]	0.131227	0.0871044		0.574637	0.263406		1.02972	0.479149		-0.35793	0.0207765		-0.204309	0.212327		-0.342823	0.0491779		-0.753692	0.198168		0.0544703	0.234505		0.791307	0.203768		0.130519	0.039769		-0.561196	0.476415		1.37195	0.13873		0.555155	0.424064		-0.296909	0.393637		0.370372	0.182238		-0.0825922	0.230058
At1g07260	UDP-glucoronosyl/UDP-glucosyl transferase family protein contains Pfam profile: PF00201 UDP-glucoronosyl and UDP-glucosyl transferase	-1.42159	0.0584537		0.395781	0.107083		0.391427	0.230182		-0.553548	4.06432e-05		-0.421819	0.111551		-0.806092	0.0137718		-0.900819	0.034384		-0.598578	0.129224		-0.10892	0.144964		-0.38764	0.101567		-0.0665707	0.477606		0.108472	0.00281641		0.96319	0.148762		-0.106624	0.138008		0.144238	0.130835		-0.391611	0.24839
At1g07270	cell division control protein CDC6b, putative (CDC6b) identical to CDC6b protein (GI:18056482) {Arabidopsis thaliana}; contains Prosite PS00017: ATP/GTP-binding site motif A (P-loop); identical to cDNA CDC6b GI:18056481	0	0.0411037		-0.399037	0.177504		0	0.178367		-0.207291	0.303871		-0.483704	0.145954		-0.112139	0.433761		-0.0273529	0.18194		-0.191132	0.139711		0	0.156797		0	0.0677332		0	0.158388		0	0.129718		0.690309	0.199691		0.399037	0.338453		0.158988	0.122766		0.399037	0.424708
At1g07280	expressed protein	-2.21122	0.10852		-0.44799	0.307549		1.30451	0.122476		-0.611516	0.0330276		-0.661401	0.0290052		-0.349067	0.0556014		-1.42892	0.0802685		0.483243	0.0189399		-5.58985e-05	0.312461		0.0712958	0.239249		-0.335745	0.438298		-0.88445	0.112874		-0.325131	0.100385		-0.264949	0.223717		0.451097	0.0384129		0.0784501	0.0339582
At1g07290	nucleotide-sugar transporter family protein similar to SP|Q941R4 GDP-mannose transporter {Arabidopsis thaliana}	0	0.304279		0.999921	0.22133		1.32065	0.0680425		-0.709294	0.0563156		-0.539915	0.0696728		-0.374969	0.0357195		-0.447163	0.239445		-1.102	0.144956		0	0.0178482		-0.300543	0.379236		0	0.222991		0	0.477842		0	0.335668		-0.103389	0.439528		-0.027117	0.100069		-0.64173	0.340217
At1g07300	josephin protein-related similar to Josephin-like protein (Swiss-Prot:O82391) [Arabidopsis thaliana]	0.0274635	0.0224611		0.144004	0.481922		-0.261929	0.00934618		-0.734899	0.0822008		-0.314875	0.00133048		-0.33118	0.267524		-0.437079	0.128902		2.05858	0.0633404		-0.308807	0.222942		0.0223613	0.225787		0.401939	0.137924		0.0699072	0.133218		0.262705	0.372836		-0.351609	0.38608		-0.420786	0.0698493		-0.141856	0.0977115
At1g07310	C2 domain-containing protein contains similarity to shock protein SRC2 [Glycine max] gi|2055230|dbj|BAA19769 ; contains Pfam profile PF00168:C2 domain	1.90044	0.0780684		1.83093	0.0225529	up	1.48003	0.0373223	up	0.157792	0.20336		0.783348	0.107773		0.549652	0.144121		1.18315	0.143711		1.18557	0.167126		-0.235569	0.00232638		0.10004	0.0550466		-0.630929	0.0768543		-0.297934	0.00533577		-0.295599	0.110429		-0.323712	0.174038		-0.109048	0.12814		-0.192784	0.0650988
At1g07320	50S ribosomal protein L4, chloroplast (CL4) identical to SP:O50061 from [Arabidopsis thaliana]	-0.841835	0.115309		-0.939126	0.246419		0.235736	0.0970727		0.202538	0.0273336		0.373093	0.134909		0.190332	0.198321		0.164778	0.337002		0.530419	0.00114515		-0.092553	0.415595		-0.345545	0.163816		-0.369088	0.197014		-0.810735	0.123043		-0.393213	0.243799		0.0122685	0.457867		-0.00857951	0.000446585		-0.296383	0.164086
At1g07330	hypothetical protein	0	0.446221		0.250187	0.269854		1.25825	0.24689		0	0.0427789		0.323744	0.0821707		0	0.0715462		0	0.139689		0	0.153553		0	0.391531		-0.389416	0.18876		0	0.37591		0	0.368194		0.844803	0.260059		-0.250187	0.243052		-0.250187	0.365897		-0.250187	0.337403
At1g07340	hexose transporter, putative similar to hexose transporter [Lycopersicon esculentum] GI:5734440; contains Pfam profile PF00083: major facilitator superfamily protein	0	0.0380013		0	0.0731889		0	0.221356		0.166216	0.220699		0	0.137725		-0.131574	0.211939		2.00035	0.231382		0	0.427995		5.25813	0.257022		0	0.0498461		0	0.0891741		0	0.0954115		0.513831	0.143093		0	0.237436		0	0.138346		0	0.0154034
At1g07350	transformer serine/arginine-rich ribonucleoprotein, putative similar to GB:Y09506 from [Nicotiana tabacum] (Plant Mol. Biol. 35 (3), 261-269 (1997))	-0.0216807	0.181164		-0.00593156	0.106174		-0.735914	0.160349		1.05507	0.0308605	up	1.17954	0.0640879		1.00807	0.0543836		1.10554	0.0160693	up	0.594618	0.0678326		-1.06894	0.0528128		-0.780273	0.0142492		-0.622773	0.0356797		0.356843	0.138863		1.52309	0.0502852		-0.259606	0.0891503		-1.11665	0.387274		-0.607286	0.055106
At1g07360	zinc finger (CCCH-type) family protein / RNA recognition motif (RRM)-containing protein similar to SP|O59800 Cell cycle control protein cwf5 {Schizosaccharomyces pombe}, RNA Binding Protein 47 [Nicotiana plumbaginifolia] GI:9663769; contains Pfam profile: PF00076 RNA recognition motif (aka RRM, RBD, or RNP domain)	1.22266	0.0101386	up	0.719935	0.109621		-3.29798	0.0498239	down	-0.0329649	0.261683		-0.308505	0.375899		0.0599984	0.411146		0.0906727	0.474534		-0.0473441	0.299468		0.145625	0.233975		0.257444	0.0864961		0.697017	0.111895		1.14018	0.0214011	up	1.25507	0.148755		0.150478	0.0161503		-0.0988954	0.0573145		-0.102099	0.0961982
At1g07370	proliferating cell nuclear antigen 1 (PCNA1) identical to SP|Q9M7Q7 Proliferating cellular nuclear antigen 1 (PCNA 1) {Arabidopsis thaliana}; nearly identical to SP|Q43124 Proliferating cell nuclear antigen (PCNA) {Brassica napus}; contains Pfam profiles PF00705: Proliferating cell nuclear antigen N-terminal domain, PF02747: Proliferating cell nuclear antigen C-terminal domain	0.236507	0.273365		1.65372	0.187085		1.96282	0.0638815		-1.0307	0.0303992	down	-1.11127	0.172289		-1.07502	0.065086		-1.09891	0.0644606		-2.50426	0.0663139		0.345927	0.476799		-0.182734	0.391999		0.463493	0.480774		0.223907	0.349661		0.0285458	0.269824		0.850638	0.23943		0.0723413	0.222574		-0.000796692	0.403686
At1g07380	ceramidase family protein contains similarity to mitochondrial ceramidase [Homo sapiens] gi|9246993|gb|AAF86240	2.97584	0.03845	up	3.27311	0.102469		-0.303936	0.224552		0.0110832	0.335154		0.172895	0.290146		-0.855746	0.148776		1.01555	0.277945		0.812161	0.0794738		0.198886	0.28957		0.278947	0.236485		0.432875	0.131004		0.466062	0.0505685		-0.30752	0.117235		0.532394	0.18645		0.616954	0.0112504		1.00429	0.0097962	up
At1g07390	leucine-rich repeat family protein contains leucine rich-repeat (LRR) domains Pfam:PF00560, INTERPRO:IPR001611; contains similarity to Hcr2-5D [Lycopersicon esculentum] gi|3894393|gb|AAC78596	-0.0160437	0.432128		0.967369	0.1455		0	0.233944		-0.214873	0.0613473		0.00881194	0.101953		-0.130912	0.351769		-0.13677	0.279722		-0.225704	0.263108		0.0160437	0.283515		0.0160437	0.0937631		0.0160437	0.169919		0.0160437	0.267188		2.48253	0.290989		-0.967369	0.151327		2.63981	0.101569		2.0512	0.0892042
At1g07400	17.8 kDa class I heat shock protein (HSP17.8-CI) similar to 17.5 kDa class I heat shock protein SP:P04793 from [Glycine max]; contains Pfam PF00011: Hsp20/alpha crystallin family	2.55624	0.0112009	up	1.32101	0.157732		-0.112257	0.293547		5.26693	0.00770625	up	5.43132	0.0387158	up	5.52291	0.0511874		5.12486	0.041014	up	0.0697277	0.374405		-0.428863	0.0479782		-0.786253	0.0257019		-0.108983	0.0391261		2.41141	0.0296976	up	4.56521	0.171853		-1.00107	0.0284451	down	-1.78896	0.167496		-1.14812	0.010144	down
At1g07410	Ras-related GTP-binding protein, putative similar to GTP-binding protein RAB11C GI:1370146 from [Lotus japonicus]	0.908495	0.00357161		1.53033	0.00695904	up	0.825526	0.0878427		0.151082	0.091263		0.020175	0.357238		0.0135863	0.0461514		0.240694	0.494005		-0.949755	0.0685435		0.0298853	0.057857		-0.00379584	0.284572		0.520131	0.317066		0.253995	0.15215		0.705751	0.170475		0.0558718	0.451632		-0.521393	0.43083		-0.654218	0.108295
At1g07420	sterol 4-alpha-methyl-oxidase 2 (SMO2) identical to sterol 4-alpha-methyl-oxidase GI:16973471 from [Arabidopsis thaliana]; identical to cDNA sterol 4-alpha-methyl-oxidase GI:16973470	-1.16925	0.0893338		-0.292168	0.21094		0.779282	0.268309		-0.28676	0.371185		-0.159562	0.302101		-0.388401	0.177432		-0.923712	0.0143175		-0.711725	0.0200338		-0.187787	0.427224		-0.0337011	0.34258		0.443882	0.305204		0.0206836	0.294363		0.684909	0.287545		-0.15236	0.139525		-0.599967	0.146743		-1.6526	0.387226
At1g07430	protein phosphatase 2C, putative / PP2C, putative similar to GB:CAB90633 from [Fagus sylvatica]	0	0.0861512		0	0.0010873		0.667647	0.111299		0.447791	0.0867574		0.00879797	0.0441788		0.805591	0.17081		-0.283604	0.425451		0.961956	0.27313		0	0.277921		0	0.0389605		0	0.493787		0	0.0338753		0.420732	0.0741863		0	0.109324		0	0.280242		0	0.205975
At1g07440	tropinone reductase, putative / tropine dehydrogenase, putative similar to tropinone reductase SP:P50165 from [Datura stramonium]	-0.91849	0.0336068		-0.609324	0.124547		4.00692	0.054556		-0.465755	0.0962733		0.3837	0.0560941		0.188424	0.47593		-0.216379	0.328421		0.126994	0.196613		-0.0367465	0.179449		0.475654	0.0360231		0.502394	0.264111		0.510522	0.0317997		0.647863	0.0633371		0.229715	0.288468		-0.639465	0.333216		-0.474599	0.269644
At1g07450	tropinone reductase, putative / tropine dehydrogenase, putative similar to tropinone reductase SP:P50165 from [Datura stramonium]	0	0.329138		0	0.1268		0	0.216079		0	0.411377		0.109904	0.22182		0.0647951	0.117364		-0.0894835	0.306717		0.503256	0.277631		0	0.00262754		0	0.248656		0	0.00706057		0	0.128144		1.81027	0.326428		0	0.0122553		0	0.225458		0	0.151126
At1g07460	legume lectin family protein contains Legume lectins beta-chain signature, PROSITE:PS00307	0	0.140218		0	0.317059		0	0.0727595		0	0.337664		0	0.278212		0	0.00373416		0	0.0209509		-0.237578	0.284006		0	0.423041		0	0.0310329		0	0.200735		0	0.0404463		0.531709	0.172457		0	0.0766059		0	0.134986		5.98287	0.248816
At1g07470	transcription factor IIA large subunit, putative / TFIIA large subunit, putative nearly identical to transcription factor IIA large subunit GI:2826884 from [Arabidopsis thaliana]; contains Pfam profile: PF03153 transcription factor IIA, alpha/beta subunit	-0.256593	0.0342149		0	0.125592		-0.485109	0.118631		0.236885	0.272367		0.395633	0.23289		-0.14173	0.127658		-0.395259	0.184385		0.0200643	0.413082		-0.699101	0.384046		-0.0944399	0.495934		-0.0741485	0.404756		-0.104306	0.315069		0.0756793	0.30296		-0.862788	0.456445		-1.11627	0.0582862		-0.572787	0.12477
At1g07473	hypothetical protein	-0.585105	0.129741		-0.596528	0.246337		-0.484122	0.41663		0.458818	0.115286		-0.386973	0.209319		-0.536693	0.0198541		-0.160454	0.383681		0.0871449	0.0741344		0.0897634	0.432524		0.251241	0.346042		0.218815	0.477102		0.325296	0.350539		-0.207662	0.174414		0.079801	0.141436		-0.166441	0.344753		-0.162292	0.0738279
At1g07476	hypothetical protein	0	0.185625		0	0.0337459		0	0.0702362		0.0862493	0.0993707		0.0142668	0.192225		0.143922	0.476983		0.201687	0.0305756		1.9892	0.248537		0	0.290341		0	0.354318		0.26535	0.152723		0	0.272859		0.420732	0.197585		0	0.379031		0	0.296908		0	0.458586
At1g07480	transcription factor IIA large subunit / TFIIA large subunit (TFIIA-L) identical to transcription factor IIA large subunit GI:2826884 from [Arabidopsis thaliana]	0.635464	0.0592848		0.0670626	0.379047		-1.90395	0.0110301	down	-0.159911	0.220533		0.217263	0.188391		0.260337	0.340854		0.463056	0.0470875		0.636378	0.13876		0.0201583	0.454233		0.123079	0.249838		0.546652	0.116742		0.664344	0.0690651		0.987585	0.439873		0.410502	0.220996		0.210685	0.0922163		0.261163	0.0436866
At1g07490	expressed protein	1.23137	0.0658631		1.182	0.0300856	up	0.0423125	0.446088		0.816973	0.0493579		0.699365	0.0755077		0.913589	0.159316		0.834394	0.222135		-0.888227	0.124016		0.458172	0.25693		-0.610463	0.320476		-1.52337	0.187824		-1.36993	0.214716		-0.412833	0.372487		0.567663	0.189605		1.8307	0.11185		-0.0135494	0.401422
At1g07500	expressed protein ; expression supported by MPSS	1.75915	0.0649293		3.42595	0.0635672		0.475683	0.370543		0.99398	0.111757		2.15017	0.0967559		1.92993	0.00913098	up	1.97487	0.0435507	up	-0.76478	0.018002		-1.13704	0.108638		-2.51263	0.0198331	down	-2.25656	0.0488388	down	-0.0375901	0.154503		2.25901	0.15886		0.501813	0.0855135		-1.42549	0.138939		-1.52478	0.0596059
At1g07510	FtsH protease, putative similar to AAA-metalloprotease FtsH [Pisum sativum] GI:15021761; contains Pfam profiles PF01434: Peptidase family M41, PF00004: ATPase AAA family	0.620517	0.0634738		0.137761	0.342131		2.16288	0.220168		0.165883	0.0766629		-0.072599	0.02753		-0.232436	0.0719556		-0.214468	0.093399		-0.139169	0.0227512		-0.371253	0.334658		-0.237286	0.175544		-0.0400592	0.0775299		-0.0113491	0.0383422		0.872255	0.1758		0.97909	0.447945		-0.392483	0.161776		-0.556045	0.197928
At1g07520	scarecrow transcription factor family protein similar to GB:AAD24412 from [Arabidopsis thaliana] (Plant J. 18 (1), 111-119 (1999)); contains Pfam profile: PF03514 GRAS family transcription factor	1.23124	0.0186023	up	1.39023	0.069126		-0.890421	0.137308		0.339049	0.220289		-0.00759842	0.307373		-0.283683	0.178079		-0.221831	0.0184359		0.436896	0.198808		0.135351	0.438804		-0.157142	0.438271		-1.61242	0.176796		-0.99438	0.122577		-2.17234	0.0637146		-1.10167	0.18936		0.399563	0.0676908		0.53523	0.406171
At1g07530	scarecrow-like transcription factor 14 (SCL14) identical to GB:AAD24412 from [Arabidopsis thaliana] (Plant J. 18 (1), 111-119 (1999))	-1.87318	0.167609		-1.08732	0.134389		-0.53373	0.120813		0.717747	0.0555399		1.05431	0.0824337		1.24439	0.0195368	up	1.3544	0.201455		1.58183	0.0613851		0.0284788	0.0656366		0.0713855	0.160067		1.03191	0.306886		1.14344	0.101594		0.91689	0.20096		0.0283443	0.263357		-0.376472	0.415172		-0.109371	0.377878
At1g07540	telomere-binding protein, putative similar to telomere binding protein TBP1 [Nicotiana glutinosa] gi|23664357|gb|AAN39330	0	0.282283		0.566094	0.0460698		0.935966	0.0542159		0.806618	0.285774		0.461213	0.253734		-0.0572708	0.123679		2.14037	0.209697		-0.0793047	0.366669		0	0.191224		0	0.212582		0	0.388728		-0.149337	0.0871968		0	0.224914		-0.566094	0.0683157		-0.566094	0.0525903		-0.838733	0.0388244
At1g07550	leucine-rich repeat protein kinase, putative similar to light repressible receptor protein kinase [Arabidopsis thaliana] gi|1321686|emb|CAA66376; contains leucine rich repeat (LRR) domains, Pfam:PF00560; contains protein kinase domain, Pfam:PF00069	-0.724963	0.0151027		-0.358036	0.213538		-0.981457	0.0269345		-1.62146	0.0263214	down	-1.22574	0.0222973	down	-0.477947	0.149636		-0.275598	0.117131		0.539629	0.000478388		-0.295803	0.231543		-0.123081	0.206126		0.251505	0.223163		0.362032	0.456218		0.86534	0.140098		-0.489767	0.451689		-0.644742	0.118845		-0.528629	0.212876
At1g07560	leucine-rich repeat protein kinase, putative similar to light repressible receptor protein kinase [Arabidopsis thaliana] gi|1321686|emb|CAA66376; contains leucine rich repeat (LRR) domains, Pfam:PF00560; contains protein kinase domain, Pfam:PF00069	1.55259	0.101112		0	0.0860626		-0.27641	0.0689354		-0.806647	0.430948		-0.934763	0.139924		0.436344	0.338928		-0.672608	0.134547		0.822752	0.0135248		-0.405137	0.204963		-0.324187	0.150465		-0.768845	0.218873		-1.96887	0.128776		-1.3569	0.149283		-0.680517	0.25244		-1.16918	0.0614478		-0.596768	0.0116896
At1g07570	protein kinase (APK1a) identical to Protein kinase APK1A from [Arabidopsis thaliana] SWISS-PROT:Q06548	0.240738	0.0644597		0.437395	0.0326965		1.3317	0.22618		0.0864389	0.0528699		0.474586	0.0284812		0.729218	0.0854278		1.48978	0.0174361	up	0.343674	0.0809852		-0.0407755	0.0998497		-0.118038	0.359879		0.458096	0.00202251		0.217328	0.0546279		1.19819	0.236099		-0.184914	0.216797		-0.379293	0.0268402		-0.225451	0.399571
At1g07590	pentatricopeptide (PPR) repeat-containing protein low similarity to DNA-binding protein [Triticum aestivum] GI:6958202; contains Pfam profile PF01535: PPR repeat	-6.7658	0.00438382	down	-5.99564	0.091895		-8.12459	0.00209092	down	0.0212372	0.25		0.170212	0.25		0.117627	0.25		0.444262	0.0976922		-0.849587	0.0830917		-0.301335	0.284535		-0.817219	0.354685		0.184705	0.489657		0.305501	0.19442		0.292637	0.257449		0.108351	0.486862		-0.433463	0.288694		-0.546266	0.166771
At1g07600	metallothionein-like protein 1A (MT-1A) (MT-Q) (MT-2) identical to Metallothionein-like protein 1A (MT-1A) (MT-Q) (MT-2) SP:P43392 from (Arabidopsis thaliana)	-0.397231	0.247914		0.118593	0.465136		-0.686276	0.25		-0.428978	0.295275		0.0258506	0.0451858		-0.147713	0.43091		-0.0725995	0.167479		-1.27329	0.125391		0.397231	0.458049		-0.508189	0.0323895		-0.535841	0.153262		-2.15057	0.00844836	down	-2.25541	0.0414878	down	-0.165717	0.172861		-0.118593	0.498332		-0.496571	0.485971
At1g07610	metallothionein-like protein 1C (MT-1C) identical to Metallothionein-like protein 1C (MT-1C). (SP:Q38804) (Arabidopsis thaliana)	0.0180209	0.185343		1.62089	0.105997		-7.88805	0.0625381		-0.120513	0.140222		-0.127357	0.157729		-0.19794	0.0198075		-0.152382	0.25603		-2.34562	0.021608	down	0.266549	0.415216		-0.601212	0.0973105		-0.568339	0.080485		-2.58943	0.0400154	down	-2.64994	0.0426496	down	-0.0895196	0.23449		-0.825114	0.439512		-0.493928	0.11919
At1g07620	GTP1/OBG family protein similar to SP|P20964 Spo0B-associated GTP-binding protein {Bacillus subtilis}; contains Pfam profile PF01018: GTP1/OBG family	-1.08565	0.00502135	down	0.403913	0.200174		0.368203	0.412253		-0.411484	0.0660698		-0.900781	0.0566224		-1.02836	0.0790685		-0.948473	0.0269235		-0.731289	0.060218		-0.411407	0.290814		-0.0660155	0.158908		-0.98177	0.19032		-0.899464	0.182341		-0.301593	0.327143		-0.208547	0.311335		0.163169	0.479082		0.398	0.0380262
At1g07630	protein phosphatase 2C family protein / PP2C family protein similar to protein phosphatase-2c (GI:3608412) [Mesembryanthemum crystallinum]; contains Pfam PF00481 : Protein phosphatase 2C domain	-1.6233	0.0460099	down	-1.45953	0.15058		-1.46936	0.0198037	down	0.0210991	0.473191		0.778688	0.0753628		0.45391	0.0745009		-0.00311329	0.324543		0.577008	0.148433		-0.140268	0.288067		-0.0466725	0.00163731		0.774327	0.146417		0.929922	0.0886045		1.90461	0.116848		-0.318487	0.188932		-0.313263	0.47644		-0.28171	0.0377747
At1g07640	Dof-type zinc finger domain-containing protein identical to zinc finger protein OBP2 GI:5059394 from [Arabidopsis thaliana]	-1.41656	0.0728003		0.363849	0.0330801		-0.636007	0.241054		-0.74969	0.106983		-0.533766	0.0283515		-0.180855	0.233582		-0.0796403	0.0247357		0.372706	0.188235		-0.125048	0.229952		-0.640267	0.145877		0.318076	0.36733		0.471386	0.459707		1.17652	0.310379		-0.196117	0.373511		-0.0505814	0.00274838		0.322607	0.0593034
At1g07645	lactoylglutathione lyase family protein / glyoxalase I family protein Contains Pfam profile PF00903:glyoxalase family protein	0.552233	0.355405		0.226505	0.0150175		0	0.146556		0.670258	0.174119		0.745901	0.236137		-0.17244	0.330646		0.498679	0.047318		0.280707	0.0139154		-0.552233	0.321448		-0.552233	0.32319		-0.552233	0.292976		-0.552233	0.265228		-0.445887	0.447692		0.0748435	0.170489		-0.226505	0.469894		1.18971	0.14278
At1g07650	leucine-rich repeat transmembrane protein kinase, putative similar to GB:AAC50043 from [Arabidopsis thaliana] (Plant Mol. Biol. 37 (4), 587-596 (1998))	-0.325566	0.123113		0.209026	0.288744		0.622096	0.303954		1.35642	0.0485019	up	1.51391	0.083723		0.205864	0.393574		-0.0275289	0.363105		0.689526	0.157833		0.325566	0.276943		0.232675	0.249656		0.246322	0.0475304		0.213284	0.13043		1.15608	0.270136		-0.0337847	0.0198536		0.795981	0.231737		1.83577	0.0674757
At1g07660	histone H4 identical to histone H4 from Lycopersicon esculentum GI:297150, Lolium temulentum SP|P02308, Acropora formosa GI:455652, Citrus jambhiri GI:16797797	0.138757	0.12154		0.929592	0.181495		0.910629	0.0266224		0.196348	0.0552688		-0.0351803	0.112147		-0.377632	0.230477		-1.04369	0.0106388	down	-0.417408	0.0280209		-0.0406142	0.344643		-0.0640629	0.160293		-0.352553	0.104502		-0.0462699	0.15928		-0.211564	0.0433278		-0.11815	0.148959		-0.476684	0.181062		-0.774327	0.407133
At1g07670	calcium-transporting ATPase 4, endoplasmic reticulum-type (ECA4) identical to SP|Q9XES1 Calcium-transporting ATPase 4, endoplasmic reticulum-type (EC 3.6.3.8) {Arabidopsis thaliana); contains InterPro Accession IPR006069: Cation transporting ATPase	0.914588	0.0718198		-0.548096	0.172755		1.04748	0.0814276		-0.0958868	0.283668		-0.436954	0.0149056		-0.802538	0.0901291		-0.655273	0.0921943		-0.195812	0.11988		-0.340353	0.302179		-0.22928	0.0439163		-0.244104	0.198521		0.0298904	0.301541		0.731279	0.28229		0.161388	0.477241		-0.608266	0.208677		-0.423825	0.310359
At1g07680	hypothetical protein	-0.537747	0.17237		0	0.152735		0	0.281705		1.10722	0.227136		-0.396938	0.0899961		0.188625	0.477177		0.895753	0.180159		-0.221435	0.23174		0.328891	0.186225		0.537747	0.249418		0.537747	0.44251		0.537747	0.244307		2.91255	0.301693		0.596069	0.440211		1.56537	0.303581		1.52742	0.282865
At1g07690	hypothetical protein	1.2444	0.226637		0.708376	0.080019		0	0.115935		1.42101	0.166158		1.21542	0.0569333		0.728521	0.18277		1.57134	0.154883		-0.287243	0.165604		-0.746924	0.369881		-1.2444	0.325114		-1.2444	0.209122		-1.2444	0.134707		0.728213	0.358353		0.61724	0.155384		2.06235	0.239756		1.70049	0.219504
At1g07700	thioredoxin family protein low similarity to thioredoxin [Gallus gallus] GI:212766; contains Pfam profile: PF00085 Thioredoxin	-0.545291	0.06389		-1.16027	0.0810329		-0.60894	0.06405		-0.264027	0.0349228		-0.161638	0.0917635		-0.00443073	0.241111		0.151225	0.168037		-0.00660424	0.0759295		0.20006	0.457077		0.419749	0.325832		0.425535	0.309421		-0.0786875	0.0797473		0.809333	0.253065		0.348782	0.430646		-0.536434	0.0318199		0.230278	0.196847
At1g07705	NOT2/NOT3/NOT5 family protein contains Pfam PF04153: NOT2 / NOT3 / NOT5 family; similar to Rga (GI:1658504) [Drosophila melanogaster]	0.182178	0.445847		-0.172556	0.367921		0.220421	0.221625		-0.200283	0.0648013		-0.443827	0.126616		-0.632478	0.170506		-0.424171	0.15575		0.0551957	0.243094		0.807498	0.326526		1.00456	0.313203		0.741666	0.339075		-0.654959	0.352338		0.372838	0.49791		1.54572	0.0663435		2.00617	0.0198419	up	1.60964	0.0277917	up
At1g07710	ankyrin repeat family protein contains ankyrin repeat domains, Pfam:PF00023	-0.0233701	0.476571		0.717812	0.0601566		3.77065	0.0902096		-0.328813	0.450131		-0.132846	0.213834		-0.312421	0.0259133		-0.341527	0.210966		-0.76793	0.0103462		-0.434632	0.00940536		-0.489299	0.0144235		-0.295759	0.0669644		-0.253562	0.0434419		0.256308	0.344224		-0.568937	0.0116688		-0.13615	0.0336515		-1.30062	0.00347049	down
At1g07720	beta-ketoacyl-CoA synthase family protein similar to GB:AAC99312 from [Arabidopsis thaliana] (Plant J. (1999) In press)	0.506	0.148253		0.239673	0.354341		2.15132	0.118532		-0.338763	0.135597		0.473582	0.206156		-0.446867	0.103806		-0.194954	0.154901		-0.535164	0.090182		0.640569	0.474289		-0.693101	0.125843		-0.761556	0.0720723		-0.872697	0.0551777		-0.300763	0.303389		-0.102572	0.408537		-0.953404	0.405818		-0.979091	0.443549
At1g07725	exocyst subunit EXO70 family protein contains Pfam domain PF03081: Exo70 exocyst complex subunit;	0	0.011912		0	0.334635		0	0.183153		-0.120798	0.376943		0.616869	0.0764801		-0.0869205	0.228165		1.42598	0.229918		0.591596	0.228183		0	0.157255		0	0.0332066		0	0.0336935		0	0.0637588		0.113732	0.253568		0	0.182564		0	0.228392		0	0.211911
At1g07730	disease resistance-responsive family protein contains Pfam PF03018: Plant disease resistance response protein	0.755989	0.0695304		0.938646	0.196032		-0.0187789	0.02306		-0.445266	0.0177363		-0.526947	0.109677		-1.26261	0.0193913	down	-0.260556	0.104573		-1.75247	0.0326697	down	0.264426	0.270184		0.109532	0.246547		0.659161	0.307386		0.0893913	0.153696		-1.08924	0.067346		-0.0295738	0.363618		-0.00810205	0.295791		-1.16874	0.214828
At1g07740	pentatricopeptide (PPR) repeat-containing protein contains Pfam profile PF01535: PPR repeat; possible frameshift prevents accurate annotation of the gene product	0.625504	0.198154		0	0.0104498		1.50677	0.258635		0.610591	0.097642		0.869085	0.120378		1.20928	0.248652		0.139064	0.211052		0.657995	0.139956		-0.204336	0.393564		1.26063	0.460886		0.189696	0.368443		0.273549	0.482628		0.593876	0.418785		0	0.0364408		0.636562	0.0208774		0.131062	0.130966
At1g07745	DNA repair family protein contains similarity to Swiss-Prot:O75771 DNA repair protein RAD51 homolog 4 (R51H3) (TRAD) [Homo sapiens]	-0.0662827	0.193714		0.358675	0.225158		-0.670156	0.0423488		0.300164	0.0458692		0.937783	0.105845		0.558495	0.0947177		-0.0423768	0.356563		0.90315	0.128537		0.0368508	0.23556		0.832085	0.0927856		1.38979	0.22825		-0.200199	0.225369		0.500142	0.381971		0.143431	0.144648		0.109818	0.088892		-0.0207064	0.411689
At1g07750	cupin family protein similar to legumin (11S-globulin) from Ginkgo biloba [GI:949869], 11S globulin from Avena sativa [GI:472867]	-0.347747	0.129564		-1.02744	0.145744		-1.23219	0.00963495	down	-0.0412707	0.255361		-0.356267	0.143811		-0.64888	0.0186491		-0.923507	0.0478322		-0.173469	0.0332017		0.207673	0.411555		0.0628246	0.1857		-0.5339	0.0490839		-0.550041	0.0570175		-0.508013	0.0759707		-0.536207	0.0299772		-0.675494	0.471807		-1.35745	0.0707822
At1g07770	40S ribosomal protein S15A (RPS15aA) identical to GB:AAA61608 from [Arabidopsis thaliana] (Plant Physiol. 106 (1), 401-402 (1994))	-2.35611	0.0372038	down	-2.42448	0.0641355		-6.98123	0.0144065	down	-0.0871483	0.109015		-0.0978155	0.222064		-0.431435	0.108454		-1.18144	0.0806135		-0.288101	0.140201		-0.563164	0.334413		-0.66212	0.122727		-0.328646	0.0945564		-0.424588	0.0520272		-0.733832	0.0192216		0.10748	0.143897		-0.0228816	0.0769814		-0.0413783	0.08238
At1g07780	phosphoribosylanthranilate isomerase 1 (PAI1) identical to gi:619751	-2.36948	0.1214		-2.16225	0.0949847		-2.991	0.0645317		0.0103581	0.363851		-0.227388	0.113613		-0.407754	0.0567134		-1.29061	0.0298048	down	-0.398591	0.119199		-0.0643621	0.497228		-0.397949	0.250448		-0.14398	0.298342		0.152552	0.303137		0.417738	0.416675		-0.0281724	0.244395		0.255293	0.275203		0.36506	0.297723
At1g07790	histone H2B, putative strong similarity to histone H2B Arabidopsis thaliana GI:2407802, Gossypium hirsutum SP|O22582, Lycopersicon esculentum GI:3021489, Capsicum annuum SP|O49118; contains Pfam profile PF00125 Core histone H2A/H2B/H3/H4	-1.9684	0.0958329		-2.21424	0.142806		-4.70568	0.0211269	down	-0.0297495	0.115503		-0.747835	0.0900234		-1.22782	0.170128		-1.70688	0.0354145	down	-1.09563	0.0498685	down	-0.308049	0.434609		-0.637384	0.161211		-1.31884	0.181913		-0.856138	0.311627		0.346233	0.268729		0.12101	0.230644		-0.0947723	0.403319		-0.0396381	0.207346
At1g07795	expressed protein	-0.284985	0.00930074		-0.182577	0.0789431		-0.271573	0.148745		-0.32012	0.067002		-1.12418	0.0813218		-0.889774	0.0674254		-0.449835	0.118524		-1.68035	0.027958	down	0.209233	0.462309		0.284985	0.175753		0.0583751	0.347161		0.235131	0.0963817		1.13408	0.296696		0.764763	0.485047		-0.161582	0.143881		-0.213388	0.343427
At1g07810	calcium-transporting ATPase 1, endoplasmic reticulum-type (ECA1) identical to SP|P92939 Calcium-transporting ATPase 1, endoplasmic reticulum-type (EC 3.6.3.8) {Arabidopsis thaliana); contains InterPro Accession IPR006069: Cation transporting ATPase	0.324387	0.100325		-0.262145	0.268467		1.07235	0.0886416		-0.0225085	0.202393		-0.145759	0.350112		-0.611813	0.0648423		-0.421939	0.0429561		0.179666	0.0093574		-0.126507	0.296482		-0.055966	0.173837		0.396714	0.207926		0.617309	0.207454		1.70967	0.0147009	up	-0.135687	0.168664		-0.88143	0.0944429		-0.697052	0.179219
At1g07820	histone H4 identical to histone H4 from Lycopersicon esculentum GI:297150, Lolium temulentum SP|P02308, Acropora formosa GI:455652, Citrus jambhiri GI:16797797	-3.83402	0.0340527	down	-3.66623	0.143352		-3.59033	0.0260266	down	0.512309	0.0737643		0.32773	0.0197584		-0.0192726	0.487876		-0.104688	0.0957809		-0.425235	0.0177377		-0.348625	0.380473		-0.19541	0.186931		0.289468	0.144193		0.698208	0.165668		1.68623	0.23295		0.702078	0.355718		-0.44366	0.429462		-0.258431	0.391049
At1g07830	ribosomal protein L29 family protein similar to GB:CAA83057 from [Saccharomyces cerevisiae]	0.109022	0.0202252		-0.165254	0.303605		-1.07009	0.0341728	down	0.1086	0.210933		-0.0245226	0.303377		-0.0128678	0.276157		-1.08508	0.0804021		-0.0259264	0.344736		-0.213445	0.414021		-0.0983312	0.386471		-0.282728	0.232563		-0.823905	0.134612		-1.27343	0.140993		-0.294922	0.242872		0.579447	0.0489294		0.470021	0.113117
At1g07840	leucine zipper factor-related similar to charged amino acid rich leucine zipper factor-1 (GI:12061569) {Mus musculus}	-0.163525	0.0813251		-0.408646	0.228826		0.50353	0.367084		0.302013	0.152846		0.366059	0.229621		0.097546	0.45973		-0.0251425	0.02457		-0.0424439	0.34537		-0.727275	0.0160405		0.203947	0.168877		-0.784998	0.238757		-0.159315	0.161055		0.490564	0.331418		-0.633042	0.068216		0.603666	0.212112		0.235892	0.0194051
At1g07850	fringe-related protein + weak similarity to Fringe [Schistocerca gregaria](GI:6573138);Fringe encodes an extracellular protein that regulates Notch signalling.	0	0.00567545		0.424982	0.31021		0.679978	0.295429		0	0.0559156		0.317897	0.419081		0.441227	0.286222		-0.0359359	0.415276		-0.0354756	0.424709		0	0.110392		0	0.214932		0	0.143193		0	0.0842805		1.41201	0.159639		-0.0342176	0.158063		-0.729801	0.0518578		-0.424982	0.0618331
At1g07860	expressed protein	1.82312	0.0988563		0	0.420478		0	0.249678		0.113355	0.0632646		0	0.234321		-0.829645	0.25406		-0.136669	0.221629		-0.0323558	0.287184		-0.780646	0.0851617		0.262405	0.472432		-1.82312	0.109601		-0.209612	0.411815		-0.408984	0.342991		0	0.124866		0	0.273217		0	0.0465843
At1g07870	protein kinase family protein contains protein kinase domain, Pfam:PF00069	0.976438	0.0332486		1.60251	0.0461894	up	1.27552	0.0364906	up	1.28185	0.00913133	up	2.03735	0.0614		0.899453	0.00674691		1.1317	0.0153724	up	0.82318	0.0436678		0.213036	0.16578		0.629323	0.0793363		0.669	0.119114		1.15525	0.0694209		0.794075	0.274955		0.255769	0.208273		0.432358	0.00671255		0.866399	0.098968
At1g07880	mitogen-activated protein kinase, putative / MAPK, putative (MPK13) mitogen-activated protein kinase (MAPK)(AtMPK13), PMID:12119167; similar to GB:CAB37188 from [Medicago sativa]	-0.678142	0.0840513		-0.574137	0.307528		1.49334	0.0844652		-0.0411182	0.0363905		0.190227	0.363429		-0.0591304	0.250842		-0.96563	0.153487		-2.92996	0.0868288		-0.674054	0.0238615		-1.15465	0.136235		-0.487022	0.394408		-0.299293	0.326556		-0.0552868	0.329535		-0.184831	0.21729		-0.139132	0.127984		-0.935223	0.406898
At1g07890	L-ascorbate peroxidase 1, cytosolic (APX1) identical to SP|Q05431 L-ascorbate peroxidase, cytosolic (EC 1.11.1.11) (AP) {Arabidopsis thaliana}, L-ascorbate peroxidase [Arabidopsis thaliana] gi|16173|emb|CAA42168; strong similarity to cytosolic ascorbate peroxidase [Spinacia oleracea] gi|1384110|dbj|BAA12890	-1.10454	0.131121		-0.52323	0.394658		-1.30757	0.0884051		-0.201855	0.107163		-0.503239	0.0106725		-0.991748	0.0863444		-2.00955	0.0158705	down	-0.431397	0.0597244		-0.409486	0.206857		-1.02736	0.128708		-0.868175	0.114547		-1.89942	0.102521		-1.12332	0.165749		-0.68382	0.387524		-1.05356	0.491972		-1.41608	0.331391
At1g07900	LOB domain protein 1 / lateral organ boundaries domain protein 1 (LBD1) identical to SP|Q9LQR0 LOB domain protein 1 {Arabidopsis thaliana}	-0.466953	0.11868		0.909665	0.0897947		-0.219694	0.0493315		-0.287789	0.208284		0.780214	0.1124		0.37815	0.0837668		-0.333675	0.071071		-0.392571	0.0964583		0.300659	0.259679		0.376248	0.221462		0.329185	0.051524		0.293884	0.408548		1.57637	0.289318		-0.877242	0.0125615		-0.377726	0.402668		-1.31656	0.155715
At1g07910	expressed protein identical to GB:AAB07881 AT.I.24-9 gene product from [Arabidopsis thaliana] (Mol. Gen. Genet. 219 (1-2), 106-112 (1989))	-0.484398	0.0205911		0.800424	0.00851519		-0.0464039	0.225871		0.0893734	0.457917		0.756627	0.0685087		-0.447231	0.176498		-0.135132	0.213682		0.710837	0.275421		0.0523185	0.402597		0.217567	0.256874		0.396592	0.267773		0.346731	0.0316378		1.64326	0.262754		-0.634247	0.183617		0.861094	0.0483245		-0.657925	0.228862
At1g07920	elongation factor 1-alpha / EF-1-alpha identical to GB:CAA34456 from [Arabidopsis thaliana] (Plant Mol. Biol. 14 (1), 107-110 (1990))	-5.2184	0.0694702		0.575087	0.0127301		0.324545	0.0135121		-0.191878	0.0171464		0.0237242	0.303367		-0.0243103	0.452429		-0.138978	0.266287		0.000586639	0.300504		-1.4777	0.0604422		-1.25471	0.0653726		-0.251479	0.37492		0.0526202	0.185597		0.61579	0.0891723		0.173142	0.0275228		-0.144756	0.0361405		-0.145357	0.0293835
At1g07930	elongation factor 1-alpha / EF-1-alpha identical to GB:CAA34456 from [Arabidopsis thaliana] (Plant Mol. Biol. 14 (1), 107-110 (1990))	-5.17208	0.0382261	down	-5.30527	0.148338		-5.60435	0.00663903	down	-0.0945898	0.290913		-0.397716	0.0331219		-0.554316	0.164946		-1.50613	0.0183902	down	-0.338991	0.002055		-0.144875	0.081927		-0.588742	0.143275		0.678822	0.0965637		0.866795	0.0433004		2.07313	0.0138121	up	0.0498411	0.435234		-0.136017	0.372012		0.553226	0.356975
At1g07940	elongation factor 1-alpha / EF-1-alpha identical to GB:CAA34456 from [Arabidopsis thaliana] (Plant Mol. Biol. 14 (1), 107-110 (1990))	-5.46845	0.0459034	down	-1.26579	0.164504		-4.25554	0.230525		0.140905	0.0430507		-0.193887	0.157732		-0.226359	0.164266		-0.597199	0.220943		0.0843332	0.0855283		0.52831	0.185639		0.331147	0.139052		0.952267	0.0103644		1.02963	0.197709		4.50499	0.264304		0.275851	0.251999		0.825047	0.0151218		0.504067	0.0531757
At1g07950	surfeit locus protein 5 family protein / SURF5 family protein similar to Surfeit locus protein 5 (SP:Q15528) {Homo sapiens}	-1.37141	0.0172167	down	0.0102851	0.433384		-0.00405148	0.458063		-0.344175	0.0210407		-0.667152	0.135713		-0.86359	0.0370081		-1.03042	0.0314159	down	0.0177875	0.288097		-0.873031	0.332765		0.168094	0.15852		-0.61607	0.305505		-0.501203	0.110653		0.402414	0.126372		-0.0610291	0.235893		-0.321179	0.17236		-0.152731	0.117604
At1g07960	thioredoxin family protein low similarity to protein disulfide isomerase 4 [Giardia intestinalis] GI:13489047; contains Pfam profile PF00085: Thioredoxin	-2.35208	0.110463		-2.52877	0.119066		-1.99382	0.0602169		-0.443022	0.0159807		-1.00369	0.113406		-0.924625	0.155601		-1.46671	0.0753488		-0.237057	0.0875851		-0.303442	0.480212		0.00995	0.42844		0.737209	0.31357		0.684523	0.37698		1.97142	0.448378		-0.104843	0.440021		-0.223502	0.382417		-0.35946	0.355104
At1g07970	expressed protein	0.218898	0.302292		0.263158	0.262988		-0.0728335	0.433742		0.66155	0.0755571		0.743383	0.120254		-0.13961	0.294396		-0.0689453	0.0352936		-0.00677864	0.167637		-0.136702	0.417811		0.258269	0.221532		-0.527762	0.230802		-0.576407	0.371241		0.614325	0.400256		-0.644355	0.218292		-0.453018	0.129159		-0.71076	0.422885
At1g07980	histone-like transcription factor (CBF/NF-Y) family protein contains Pfam profile PF00808: Histone-like transcription factor (CBF/NF-Y) and archaeal histone; similar to Chromatin accessibility complex protein 1 (CHRAC-1) (CHRAC-15) (HuCHRAC15) (DNA polymerase epsilon subunit p15) (SP:Q9NRG0) {Homo sapiens}	-0.664665	0.0692877		0.348089	0.482243		-1.85887	0.0954308		0.21161	0.0470057		-0.123524	0.229017		-0.240862	0.185244		-0.487595	0.0621823		-0.000412405	0.139216		0.0591199	0.494884		0.541697	0.236686		-0.337969	0.216674		0.0844194	0.100304		0.329601	0.275954		-0.364808	0.196927		-0.527223	0.230807		-0.498055	0.176428
At1g07985	Expressed protein	-1.72958	0.0879385		-1.29226	0.217325		-1.71946	0.00139017	down	1.31432	0.045325	up	1.9119	0.0748739		2.67835	0.112249		2.41223	0.0427674	up	0.483558	0.0335092		0.404037	0.0740944		0.702625	0.404799		0.796356	0.0632311		2.82496	0.043277	up	2.05507	0.146405		-0.542577	0.060904		-0.905761	0.0373251		-0.533269	0.103132
At1g07990	SIT4 phosphatase-associated family protein contains Pfam profile: PF04499 SIT4 phosphatase-associated protein	1.28476	0.0680336		0.716806	0.406608		1.69573	0.0371572	up	0.0476318	0.3253		0.48299	0.10582		0.797221	0.00829141		1.01411	0.0972674		0.674766	0.0260827		-0.219994	0.340689		-0.403031	0.436053		0.12315	0.23463		0.71151	0.215943		1.03411	0.474755		-0.601837	0.256443		-0.252595	0.0833125		-0.303215	0.112957
At1g08000	zinc finger (GATA type) family protein similar to PIR:T05288 from [Arabidopsis thaliana]	-2.24227	0.0741936		-1.64923	0.111107		-1.08387	0.0712671		0.000190371	0.0449838		-0.298636	0.039837		-0.77236	0.19761		-1.06587	0.105675		-0.339755	0.0560719		0.185018	0.269159		0.153043	0.297055		0.83941	0.0179485		1.13337	0.0124054	up	3.10342	0.236424		0.370932	0.0278266		0.496668	0.0895788		0.715244	0.00327119
At1g08010	zinc finger (GATA type) family protein similar to PIR:T05288 from [Arabidopsis thaliana]	-1.95412	0.0859672		-0.26084	0.454668		-1.66315	0.0252628	down	-0.0728634	0.374152		0.213676	0.416281		-0.562378	0.00750373		-0.949352	0.00863135		-0.17075	0.15121		0.55042	0.129362		0.526573	0.181063		1.36295	0.156636		1.18084	0.103205		2.0782	0.20193		-0.393124	0.0259776		0.434064	0.00413565		0.812329	0.0781685
At1g08020	expressed protein	1.05271	0.0331056	up	0.739532	0.0051997		0.969711	0.165103		-0.490657	0.110436		-0.187218	0.0466203		-0.372477	0.0265839		0.153485	0.0358863		0.343203	0.0481573		0.241541	0.246333		0.566235	0.0433368		0.180595	0.339432		1.04303	0.064926		0.389635	0.132528		-0.298466	0.393207		-0.160366	0.0396093		0.199778	0.426983
At1g08030	expressed protein	1.55097	0.0766829		0.320661	0.197734		0.0911106	0.00887695		-0.0837371	0.263324		-0.690356	0.0818921		-0.359331	0.0980919		-0.315756	0.0419759		0.136101	0.410589		-0.794877	0.012093		0.703257	0.275524		-1.66242	0.159429		-0.942837	0.0279035		-0.796587	0.274436		-1.09543	0.301445		0.121158	0.159792		0.539043	0.316783
At1g08035	expressed protein ; expression supported by MPSS	1.71004	0.214437		0	0.0912864		0	0.13736		-0.291184	0.0880266		0.0168778	0.405128		0.243226	0.163037		-0.172255	0.279021		1.89688	0.290946		-0.401432	0.0843109		-0.54035	0.441627		-1.71004	0.252937		-1.71004	0.263772		-0.376803	0.472337		0	0.320191		0	0.0911524		0	0.0114002
At1g08040	expressed protein contains Pfam profile PF05212: Protein of unknown function (DUF707)	-1.90868	0.081379		-2.85362	0.152081		-4.54972	0.00989892	down	-0.599455	0.0208464		-0.687509	0.0549036		-0.815819	0.032878		-0.701754	0.0333239		-0.893659	0.080654		-1.2787	0.124067		-0.939659	0.047816		-1.28346	0.0510194		-1.45072	0.155507		-0.427185	0.301044		0.313548	0.1898		-0.849758	0.39377		-0.359451	0.338871
At1g08050	zinc finger (C3HC4-type RING finger) family protein low similarity to SP|P79263 Inter-alpha-trypsin inhibitor heavy chain H4 precursor {Sus scrofa}; contains Pfam profiles PF00097: Zinc finger, C3HC4 type (RING finger), PF00092: von Willebrand factor type A domain	3.77822	0.0950124		2.48658	0.111893		2.58193	0.0684883		0.346398	0.204931		0.239619	0.192326		1.8151	0.139842		2.74041	0.0607153		0.000160734	0.211011		-0.106423	0.0655011		0.615305	0.274223		1.61346	0.368385		1.48695	0.205078		1.38325	0.440033		0.302023	0.201284		1.25785	0.180342		1.3393	0.210929
At1g08060	MOM1 identical to MOM1 (mutation in a 'Morpheus molecule') [Arabidopsis thaliana] gi|8132770|gb|AAF73381.1|	3.1219	0.0669232		0.927501	0.266615		0.464895	0.31418		-0.445455	0.374721		0.0750928	0.328764		-0.475234	0.132744		0.0150552	0.000636691		1.33822	0.00885747	up	-0.0787576	0.0101472		0.546565	0.353383		0.410414	0.282616		0.948865	0.271735		-2.30566	0.0433902	down	1.06981	0.021307	up	1.35088	0.0454969	up	0.639322	0.270814
At1g08065	carbonic anhydrase family protein similar to storage protein (dioscorin) [Dioscorea cayenensis] GI:433463; contains Pfam profile PF00194: Eukaryotic-type carbonic anhydrase	-0.718538	0.0613653		-0.530768	0.124365		-0.0281316	0.186729		-0.107503	0.441467		-0.700683	0.213378		0.311719	0.236507		-0.262721	0.113479		0.339183	0.131712		-0.0394544	0.0953822		0.061919	0.432572		0.459123	0.229147		0.536892	0.289594		1.64966	0.259921		-0.103889	0.49572		-0.0143362	0.0569607		-0.00536742	0.457313
At1g08070	pentatricopeptide (PPR) repeat-containing protein contains Pfam profile PF01535: PPR repeat	0	0.096203		0.513896	0.0178796		1.08609	0.146793		0.245054	0.359236		0.517246	0.152735		0.222624	0.0612146		-0.144437	0.101655		-0.252072	0.382797		0	0.257935		0	0.226813		0	0.0508295		0	0.332052		2.16315	0.254095		-0.343076	0.227872		-0.412524	0.282036		-1.39366	0.21736
At1g08080	carbonic anhydrase family protein similar to storage protein (dioscorin) [Dioscorea cayenensis] GI:433463; contains Pfam profile PF00194: Eukaryotic-type carbonic anhydrase	-0.0826446	0.0724866		3.21088	0.0780899		5.03457	0.13219		-0.00932887	0.260013		-0.539572	0.169705		0.328971	0.216831		-0.326636	0.0345744		0.956977	0.0814455		0.0826446	0.187764		0.0826446	0.246009		0.0826446	0.092066		0.0434336	0.448399		-0.0948668	0.377867		1.21454	0.372577		2.77678	0.207882		3.19491	0.251153
At1g08090	high-affinity nitrate transporter (ACH1) identical to trans-membrane nitrate transporter protein AtNRT2:1 [Arabidopsis thaliana] GI:3747058, high-affinity nitrate transporter ACH1 [Arabidopsis thaliana] GI:3608362	4.85513	0.175006		0.632985	0.20814		1.28159	0.232155		-0.54124	0.215625		-2.00545	0.0462544	down	-0.984221	0.0300979		-0.442731	0.149632		-0.350243	0.124672		0.315816	0.398891		-3.2612	0.205707		-4.99603	0.174085		-4.89414	0.180037		-5.08285	0.190486		1.71591	0.102131		0.916986	0.310175		-1.26083	0.229593
At1g08100	high-affinity nitrate transporter (ACH2) identical to high-affinity nitrate transporter ACH2 [Arabidopsis thaliana] GI:3608364	1.9075	0.145791		-0.299703	0.0841434		0	0.171451		0.294532	0.179547		0.349512	0.112645		0.24849	0.385482		0.654096	0.166507		0.290991	0.312557		-0.868224	0.179358		-1.02002	0.135089		-2.07414	0.1069		-2.16	0.125131		-2.34789	0.165377		-0.00029779	0.493352		-0.545955	0.266406		0.856734	0.156631
At1g08110	lactoylglutathione lyase, putative / glyoxalase I, putative similar to lactoylglutathione lyase SP:O04885 from [Brassica juncea]	-1.52201	0.169384		-1.70397	0.238335		-1.72922	0.0111666	down	0.21947	0.401662		-0.0158805	0.323713		0.238342	0.347789		-0.256515	0.0198241		1.01524	0.0491306	up	0.153472	0.430126		0.251256	0.496838		0.283064	0.313239		0.51792	0.117431		1.52072	0.354732		0.104668	0.235167		-0.169617	0.0783371		-0.529909	0.0646139
At1g08120	hypothetical protein	4.33632	0.0121457	up	1.78112	0.0273254	up	0	0.14639		0.570553	0.0703446		-0.126785	0.23626		0.654798	0.0550898		2.82896	0.222448		0.15562	0.271786		-2.26755	0.040218	down	-2.15766	0.0760919		-4.33632	0.0035592	down	-4.33632	0.0226975	down	-0.790823	0.216363		-1.56678	0.00515154	down	2.6417	0.0857535		3.13341	0.0759229
At1g08125	Expressed protein	-1.06639	0.064596		-1.84055	0.189132		-3.03976	0.0135964	down	0.235113	0.136295		0.514429	0.0912825		0.597067	0.128927		0.250369	0.414859		0.300381	0.178974		-0.0536296	0.21939		0.00280246	0.166683		0.378203	0.180231		0.392293	0.166223		0.561223	0.322165		0.202248	0.401021		0.174738	0.304935		0.176512	0.206897
At1g08130	DNA ligase / polydeoxyribonucleotide synthase [ATP] identical to SP|Q42572 DNA ligase (EC 6.5.1.1) (Polydeoxyribonucleotide synthase [ATP]) {Arabidopsis thaliana}; contains Pfam profiles: PF01068 ATP dependent DNA ligase domain, PF04679 ATP dependent DNA ligase C terminal region, PF04675 DNA ligase N terminus	-3.72223	0.0350444	down	-3.70714	0.06386		-2.94782	0.0224581	down	-0.29694	0.0148239		-0.534538	0.0549604		-0.558744	0.143502		0.450016	0.245156		-0.756127	0.0252606		0.0691948	0.260503		0.605724	0.157276		0.971481	0.0192662		1.40744	0.0289239	up	2.10609	0.0929198		0.290409	0.0855268		-0.140165	0.428395		0.0106061	0.175303
At1g08135	cation/hydrogen exchanger (CHX6b) Note: CHX6a and CHX6b were originally 1 gene but were split pased on alignments with other family members; may be a pseudogene and requires futher investigation; monovalent cation:proton antiporter family 2 (CPA2) member, PMID:11500563	0	0.120428		0	0.0520461		-0.736807	0.429091		0	0.000884482		-0.468881	0.489895		0	0.168066		-0.127699	0.0550305		0	0.457221		0	0.226824		0	0.373437		0	0.182392		0	0.413572		0.467793	0.215363		0	0.109069		0	0.092292		0	0.028312
At1g08140	cation/hydrogen exchanger (CHX6a) Note: CHX6a and CHX6b were originally 1 gene but were split pased on alignments with other family members; may be a pseudogene and requires futher investigation; monovalent cation:proton antiporter family 2 (CPA2) member, PMID:11500563	0	0.123385		0	0.24789		0	0.0779451		0	0.0870621		-0.82863	0.46124		0.38912	0.142265		-0.0219085	0.227915		0	0.0929472		0	0.00094153		0	0.149616		0	0.246179		0	0.386202		1.40589	0.277475		0	0.207398		0	0.258858		0	0.26274
At1g08150	sodium/hydrogen exchanger family protein contains InterPro entry IPR006153: Sodium/hydrogen exchanger	0	0.389564		0	0.291865		0.851694	0.190364		0	0.480192		-0.309149	0.0453528		0	0.425305		0	0.220828		0	0.390803		0	0.487558		0	0.203091		0	0.31643		0	0.0251111		2.01553	0.194721		0	0.000977959		0	0.450198		0	0.34526
At1g08160	harpin-induced protein-related / HIN1-related / harpin-responsive protein-related weak similarity to hin1 [Nicotiana tabacum] GI:1619321	-0.899429	0.0748864		0.0206067	0.342065		0.237034	0.0137402		-1.3274	0.0427136	down	-1.63546	0.0915241		-2.29275	0.0432548	down	-3.1845	0.0102146	down	-0.195767	0.11368		0.0463137	0.389867		-0.372376	0.161793		-1.60329	0.0828841		-1.16055	0.0835877		0.147947	0.48656		0.0577852	0.00264425		-0.742671	0.0327301		-2.1593	0.0499206	down
At1g08170	histone H2B family protein similar to histone H2B from Chlamydomonas reinhardtii [SP|P54347, SP|P54346, SP|P50565], Volvox carteri [SP|P16867, SP|P16868]; contains Pfam profile PF00125 Core histone H2A/H2B/H3/H4	0.603108	0.2509		1.56373	0.124061		-0.0387879	0.366637		0.0276621	0.369332		0.376806	0.209955		-0.15603	0.0723121		0.827751	0.277542		1.60952	0.184406		-0.448327	0.181021		0.570265	0.442134		-0.662768	0.214864		1.11792	0.477781		1.74105	0.354442		-0.52903	0.218916		0.485092	0.2141		0.0357159	0.181253
At1g08180	expressed protein	1.41815	0.021927	up	-0.102853	0.425328		0.161804	0.340385		-0.639199	0.0763407		-0.419181	0.0701606		-0.540451	0.112678		-1.10216	0.0124393	down	1.06057	0.0936171		0.0385342	0.377107		0.117811	0.470274		0.0626196	0.413254		0.156976	0.132297		0.609771	0.178017		0.0246064	0.434238		0.223022	0.0539427		0.21577	0.0243034
At1g08190	vacuolar assembly protein, putative (VPS41) 99.8% identical to Vacuolar assembly protein VPS41 homolog (SP:P93043) [Arabidopsis thaliana]; similar to vacuolar assembly protein vps41 GI:1835787 from [Lycopersicon esculentum]	0.625452	0.0760602		1.4036	0.115186		0.853078	0.205557		-0.555764	0.0364986		-0.52748	0.194299		-1.31634	0.0118957	down	-1.24001	0.02199	down	0.139417	0.307431		-0.0976064	0.0482033		-0.562584	0.166536		-0.865366	0.125471		-1.11793	0.11241		-0.199719	0.0376954		-0.719843	0.0204813		-0.905641	0.102865		-0.997527	0.47848
At1g08200	expressed protein	-0.23556	0.212143		0.53699	0.155435		0.349049	0.0696563		-0.630655	0.0501711		-0.305209	0.0430334		-0.778578	0.0526328		-1.5488	0.0267352	down	-1.48917	0.0196843	down	0.0640227	0.240108		-0.200087	0.19593		-0.354804	0.154296		-1.3727	0.0930935		-0.942233	0.118728		-0.229772	0.422357		-0.351126	0.0425888		-0.85067	0.262833
At1g08210	aspartyl protease family protein contains Pfam profile PF00026: Eukaryotic aspartyl protease; similar to CND41, chloroplast nucleoid DNA binding protein (GI:2541876) {Nicotiana tabacum}	-5.37503	0.000890504	down	-2.45318	0.109578		-3.25106	0.135098		-0.269227	0.0246274		-0.1877	0.127746		-0.373449	0.0110231		0.646487	0.0708888		1.06508	0.0248818	up	0.134235	0.108901		0.71618	0.0956445		0.930478	0.148619		1.39715	0.00764516	up	3.27261	0.000287515	up	-0.0997814	0.421932		0.31632	0.304412		0.281056	0.357131
At1g08220	expressed protein	0.176904	0.113267		-1.44956	0.158749		-1.55729	0.108063		-0.184851	0.0635833		-0.318592	0.162551		-0.509411	0.162571		-0.564401	0.00774208		-0.411653	0.104423		-0.925425	0.102752		-0.486903	0.058635		-1.25419	0.14208		-1.09902	0.0859285		-0.336111	0.3495		-0.712734	0.387777		-0.835998	0.336071		-0.06676	0.389549
At1g08230	amino acid transporter family protein low similarity to amino acid permease [Oryza sativa] GI:7415521; contains Pfam profile PF01490: Transmembrane amino acid transporter protein	4.7303	0.089163		1.74448	0.126577		-0.948656	0.00694176		-0.97502	0.0438862		-0.67711	0.0938849		-0.593998	0.144698		0.141794	0.0783245		1.4218	0.134902		-0.123956	0.137405		-0.156827	0.272499		0.106811	0.327114		-1.4906	0.096414		-1.04619	0.10143		-0.174782	0.0944133		-0.256794	0.00815899		-0.154201	0.1111
At1g08250	prephenate dehydratase family protein contains similarity to prephenate dehydratase GI:1008717 from [Amycolatopsis methanolica]	-1.55886	0.0257271	down	-0.488845	0.298334		-1.3125	0.0217122	down	-0.971248	0.0611637		-1.35011	0.0670618		-1.22359	0.0680214		-1.77634	0.0400549	down	-0.771224	0.12638		0.343756	0.0263253		0.392873	0.180075		0.910899	0.486701		0.868796	0.0265823		1.77665	0.241681		-1.06001	0.419074		-0.887561	0.0405395		-0.940285	0.0507089
At1g08260	DNA-directed DNA polymerase epsilon catalytic subunit, putative similar to SP|Q07864 DNA polymerase epsilon, catalytic subunit A (EC 2.7.7.7) (DNA polymerase II subunit A) {Homo sapiens}; contains Pfam profiles: PF03175 DNA polymerase type B, organellar and viral, PF00136 DNA polymerase family B, PF03104 DNA polymerase family B, exonuclease domain	0	0.31787		0	0.135948		0	0.283377		-0.256797	0.399801		-0.145959	0.490625		0.00920296	0.405895		-0.0655253	0.0630228		0	0.494835		0	0.343028		0	0.295941		0	0.261368		0	0.486227		0.655131	0.368481		0	0.232056		2.30064	0.249843		0	0.380899
At1g08270	expressed protein low similarity to SP|P46467 SKD1 protein (Vacuolar sorting protein 4b) {Mus musculus}	1.7153	0.00353012	up	0.965071	0.0809842		1.50205	0.181377		-0.0919296	0.185937		0.67629	0.00293348		0.76243	0.0842479		1.26864	0.22767		1.03931	0.0661168		0.812622	0.266091		1.03997	0.139178		0.115242	0.202467		0.823665	0.0888668		-0.337379	0.0597869		-0.0806706	0.0353441		0.362028	0.00297091		1.01633	0.229901
At1g08280	glycosyl transferase family 29 protein / sialyltransferase family protein contains Pfam profile: PF00777 sialyltransferase (Glycosyltransferase family 29)	-0.951135	0.165986		-0.314752	0.313661		-0.222806	0.0673368		-1.09131	0.0925067		-2.22085	0.027983	down	-0.96566	0.00286929		-1.48733	0.0555289		-1.91291	0.199865		-0.284787	0.193794		-0.477917	0.426184		0.144716	0.326597		0.30395	0.209849		1.12315	0.256392		-1.5547	0.0555239		-0.800433	0.394961		0.338168	0.0161927
At1g08290	zinc finger (C2H2 type) protein (WIP3) identical to WIP3 protein [Arabidopsis thaliana] gi|18027014|gb|AAL55723; contains Pfam domain, PF00096: Zinc finger, C2H2 type	-0.587247	0.134047		0.750601	0.136084		2.25168	0.234179		-0.450729	0.0446348		-0.585881	0.0941756		1.84431	0.244656		-0.194443	0.398158		0.0270709	0.333712		0.517154	0.245835		0.486937	0.222385		0.349257	0.034676		0.398939	0.170142		0.474799	0.49531		0.338335	0.347271		-1.00203	0.376404		-1.45113	0.483239
At1g08300	expressed protein	-0.260257	0.278586		-0.155549	0.18237		0	0.137518		0.903265	0.0352377		1.0858	0.171261		0.542495	0.214983		-0.200054	0.105727		0.637999	0.184851		-0.406832	0.354218		0.234178	0.212838		0.0389951	0.146663		0.126925	0.312328		0.571866	0.301808		0.104592	0.344569		-0.027411	0.344965		0.0841652	0.446325
At1g08310	esterase/lipase/thioesterase family protein contains Interpro entry IPR000379	0.546996	0.109253		1.3378	0.153763		1.28251	0.0680293		-0.0418357	0.338458		-0.161686	0.16392		0.607292	0.0280678		0.935561	0.203601		-0.461405	0.191967		0.348662	0.15041		1.08328	0.139774		1.06403	0.275943		1.70361	0.0228131	up	2.70483	0.0990493		0.208299	0.430221		0.335644	0.0474018		0.468865	0.147297
At1g08315	armadillo/beta-catenin repeat family protein contains Pfam profile: PF00514 armadillo/beta-catenin-like repeat	1.14283	0.0462037	up	1.6397	0.0300689	up	1.44217	0.0917308		-0.129537	0.156932		-0.118189	0.247021		0.466076	0.0088186		1.03517	0.0581756		0.355112	0.0347608		0.0593089	0.20579		0.472614	0.478248		0.238246	0.354065		0.449292	0.37844		-0.0130505	0.226848		-0.439845	0.419347		0.139138	0.241082		0.37286	0.12551
At1g08320	bZIP family transcription factor contains Pfam profile: PF00170 bZIP transcription factor	1.35831	0.0459107	up	1.46117	0.130643		0.941458	0.0136795		-0.112565	0.169591		0.192074	0.101509		0.670393	0.0169579		1.27559	0.0107073	up	0.687483	0.105694		0.160672	0.428284		0.354952	0.395696		0.566191	0.247724		0.728104	0.225084		0.360884	0.272839		0.132272	0.0508035		-0.0731292	0.19468		-0.225458	0.277275
At1g08340	rac GTPase activating protein, putative similar to rac GTPase activating protein 1 GI:3695059 from [Lotus japonicus]; contains Pfam profile PF00620: RhoGAP domain	-1.86725	0.059014		-0.292507	0.326321		0.015785	0.0891023		0.381891	0.0398614		0.478911	0.118991		0.220251	0.192007		-0.763198	0.0590166		-0.0206115	0.296302		0.0324731	0.29425		-0.559809	0.231109		-0.310078	0.340732		-0.284229	0.278652		1.01699	0.462032		0.565333	0.0945691		-0.175252	0.060041		-1.18313	0.0358419	down
At1g08350	endomembrane protein 70 family protein KNOLLE; similar to putative endosomal protein GB:AAD20090 GI:4406780 from [Arabidopsis thaliana]	0.829622	0.117638		1.38346	0.123573		1.90201	0.137445		-0.242971	0.0419097		-0.451826	0.0619164		-0.156572	0.289844		-1.4472	0.0273389	down	-0.506759	0.061091		-0.0447242	0.314506		-0.0846264	0.317515		0.450754	0.472987		-0.66899	0.138284		-0.150464	0.230877		0.142654	0.0490962		-0.460474	0.0620149		-0.738552	0.0502742
At1g08360	60S ribosomal protein L10A (RPL10aA) similar to 60S ribosomal protein L10A GB:AAC73045 GI:3860277 from [Arabidopsis thaliana]	-4.73075	0.0301943	down	-2.41201	0.00298539	down	-7.60742	0.0599872		0.0551822	0.0847352		-0.0279694	0.386371		0.134959	0.0598603		-0.0797686	0.205847		-0.326936	0.00967822		-1.47196	0.0718665		-2.20053	0.0852737		-1.11609	0.475326		-0.782774	0.308393		-0.0162374	0.0685133		0.0629692	0.406972		-0.154175	0.32885		-0.509561	0.218921
At1g08370	hydroxyproline-rich glycoprotein family protein contains proline-rich extensin domains, INTERPRO:IPR002965; contains some similarity to transcription factor [Danio rerio] gi|15617376|emb|CAC69871	0.318	0.116661		0.00301895	0.356299		-1.90547	0.044629	down	0.0305187	0.442952		-0.008352	0.260393		0.166103	0.271337		0.602727	0.0259149		-0.0171222	0.43016		-0.259787	0.39843		-0.0274774	0.284528		0.270705	0.306822		0.395235	0.22505		0.489565	0.308334		-0.246421	0.144433		-0.316712	0.315634		-0.108792	0.451611
At1g08380	expressed protein	1.24494	0.031666	up	0.495328	0.201562		1.37403	0.0324591	up	-0.138133	0.147625		0.274308	0.039354		0.193168	0.138259		0.223376	0.0449996		-0.826089	0.0071812		-0.0562944	0.313718		-0.240993	0.13388		-0.789331	0.0653344		-1.33729	0.025255	down	-1.66485	0.0297068	down	0.393136	0.0342932		0.0359606	0.250293		-0.180695	0.0780412
At1g08390	expressed protein	2.12899	0.0391214	up	0.706854	0.0254718		1.19487	0.0498353	up	0.106156	0.123184		0.00956438	0.428359		-0.20598	0.201128		-1.23813	0.0161169	down	-0.679961	0.059407		-0.236839	0.361249		-0.0639059	0.443297		0.337325	0.498689		0.452964	0.188718		0.510575	0.079425		0.0883461	0.415429		0.0656078	0.164663		0.229684	0.273619
At1g08400	chromosome structural maintenance protein-related contains weak similarity to RAD50-interacting protein 1 [Homo sapiens] gi|11967435|gb|AAG42101	1.40968	0.143341		0.177052	0.337932		1.71566	0.186363		-0.220038	0.0350984		-0.358005	0.18275		-0.0596871	0.31482		-0.528129	0.142733		0.652812	0.188097		-0.668432	0.152202		0.0348626	0.36392		-1.85931	0.0839388		-1.78115	0.0930752		0.120979	0.276978		0.205085	0.0343982		1.02574	0.104092		1.31599	0.0339081	up
At1g08410	GTP-binding family protein contains Pfam domain, PF01926: GTPase of unknown function	2.42445	0.0416743	up	1.15579	0.105442		-0.515425	0.236307		0.277748	0.0412702		-0.0395091	0.108561		-0.226722	0.220733		-0.200411	0.305057		0.140881	0.321222		0.0376465	0.472379		0.110796	0.431431		-0.864462	0.162239		0.41455	0.241111		-1.30127	0.133227		-1.15579	0.0666964		-0.0139474	0.305657		-0.705619	0.363496
At1g08420	kelch repeat-containing protein / serine/threonine phosphoesterase family protein contains Pfam profiles: PF00149 calcineurin-like phosphoesterase, PF01344 kelch motif	0.597944	0.115813		1.00402	0.136225		1.3492	0.20883		-0.382525	0.056125		0.0256048	0.284942		-0.0172025	0.267945		0.401092	0.448448		0.806122	0.0624551		0.744553	0.352089		0.376617	0.215688		0.266748	0.483252		0.304828	0.449455		0.758405	0.405237		-0.0929015	0.0168462		-0.207334	0.113624		-0.100469	0.128271
At1g08430	expressed protein contains Pfam profile PF01027: Uncharacterized protein family UPF0005	-4.50982	0.0783876		0.148026	0.350196		-3.00003	0.181984		-0.52017	0.124415		-0.831771	0.0075944		-1.35014	0.00778811	down	-0.585676	0.204267		-2.13155	0.00613065	down	0.0672865	0.202265		0.116613	0.171689		0.867823	0.051681		1.66844	0.0798083		2.39351	0.0634306		-1.42889	0.0564332		-2.08606	0.0463927	down	-3.52997	0.0316654	down
At1g08440	hypothetical protein contains Pfam profile PF01027: Uncharacterized protein family UPF0005	0	0.239005		0	0.333268		0	0.459688		-0.252262	0.404456		-0.718951	0.0935488		0	0.0318444		-0.292706	0.335709		-0.230903	0.123079		-0.0255367	0.499263		0	0.268268		0	0.366026		0	0.350491		0.421439	0.221178		0	0.192572		0	0.171423		0	0.230505
At1g08450	calreticulin 3 (CRT3) identical to similar to SP|O04153 Calreticulin 3 precursor {Arabidopsis thaliana}	-0.631947	0.0662003		0.282988	0.17876		-0.100019	0.41722		-0.0541246	0.330378		-0.294937	0.00638666		-0.426224	0.149227		-1.28677	0.109132		-0.416689	0.0233543		-0.00241217	0.361648		-0.347501	0.343833		-0.262982	0.403004		-1.45045	0.199743		-0.340116	0.273681		-0.263043	0.352443		0.0400764	0.0499236		-0.374406	0.341088
At1g08460	histone deacetylase family protein (HDA8) identical to HDA8 [Arabidopsis thaliana] GI:21360988low similarity to SP|Q9Z2V5 Histone deacetylase 6 (HD6) (Histone deacetylase mHDA2) {Mus musculus}; contains Pfam profile PF00850: Histone deacetylase family; supporting cDNA gi|21360987|gb|AF510167.1|	-0.588384	0.055056		-1.39143	0.0324172	down	-1.19441	0.124796		0.248667	0.287071		0.565444	0.0749646		0.588413	0.0230591		0.440513	0.0763534		1.35249	0.135931		0.0922148	0.423783		0.225673	0.317431		0.424684	0.377816		0.590376	0.400151		0.288594	0.26254		-0.254702	0.22874		0.639411	0.0266191		0.909034	0.0132056
At1g08470	strictosidine synthase family protein similar to strictosidine synthase [Rauvolfia serpentina][SP|P15324]	0.882787	0.174167		0.722766	0.14813		0.980631	0.396967		-0.283643	0.0620996		-0.189546	0.0909381		-0.296284	0.0738559		-0.701548	0.18514		-1.07805	0.0678913		0.279978	0.248043		-0.039208	0.244629		0.214228	0.355185		-0.569387	0.177684		-0.622857	0.253234		-0.180088	0.110278		-0.281344	0.215724		-0.814704	0.422729
At1g08480	expressed protein	0.446948	0.0109523		1.2024	0.113687		1.3132	0.0835387		-0.0548713	0.157094		-0.0663813	0.209621		0.0378157	0.395804		-0.06563	0.334506		0.135917	0.30863		-0.202381	0.266845		-0.570516	0.081126		-0.598792	0.0305379		-1.41297	0.00815519	down	-1.56889	0.0284451	down	0.00435484	0.214546		-0.381168	0.0847488		-0.738234	0.352243
At1g08490	cysteine desulfurase, putative similar to nitrogen fixation protein (nifS) GB:D64004 GI:1001701 from [Synechocystis sp]; contains TIGRFAM TIGR01364: phosphoserine aminotransferase; contains Pfam PF00266: aminotransferase, class V	0.639125	0.0576588		1.43962	0.0230458	up	1.3994	0.0924738		0.0877898	0.222906		0.235239	0.126539		0.429946	0.00873956		0.451052	0.186424		0.0536131	0.340408		-0.214306	0.351362		0.427191	0.0586671		-0.239089	0.223284		-0.578654	0.154869		-0.71124	0.191349		0.233261	0.15063		-0.0208157	0.173124		0.179939	0.0751343
At1g08500	plastocyanin-like domain-containing protein	-1.24325	0.0813279		-0.771928	0.236013		-1.80558	0.0889076		-0.0104534	0.469012		-0.242583	0.12716		-0.477084	0.120851		0.10709	0.2361		-2.33968	0.0488332	down	0.00887216	0.300353		-1.27685	0.169059		-0.544994	0.311573		-0.353242	0.429822		0.667242	0.271269		0.00117257	0.129573		0.0210023	0.153009		-0.597012	0.0484733
At1g08510	acyl-[acyl carrier protein] thioesterase / acyl-ACP thioesterase / oleoyl-[acyl-carrier protein] hydrolase / S-acyl fatty acid synthase thioesterase identical to acyl-(acyl carrier protein) thioesterase [Arabidopsis thaliana] GI:804948	-1.1545	0.150471		-0.653726	0.22862		0.259316	0.00304312		-0.303765	0.0997259		-0.396452	0.073598		-0.715039	0.0107406		0.411451	0.362042		-0.106271	0.071971		-0.496059	0.309432		-0.457894	0.22021		-0.295933	0.344999		-0.759568	0.130398		-0.459209	0.483082		0.0373427	0.0989039		-0.58393	0.0195787		-0.516237	0.00243595
At1g08520	magnesium-chelatase subunit chlD, chloroplast, putative / Mg-protoporphyrin IX chelatase, putative (CHLD) similar to Mg-chelatase SP|O24133 from Nicotiana tabacum, GB:AF014399 GI:2318116 from [Pisum sativum]	-0.819112	0.141584		0.367621	0.20357		-0.628136	0.29025		0.650427	0.04481		0.782262	0.0771913		0.531512	0.0284236		0.992357	0.223002		0.727207	0.0475992		-0.0290907	0.339494		0.0986152	0.306819		0.493994	0.0394826		0.518678	0.482308		2.36415	0.226277		-0.864012	0.0698618		0.130975	0.0470005		-0.00423365	0.448031
At1g08530	expressed protein	-0.273427	0.152437		0.61604	0.175547		1.20678	0.157985		-0.18191	0.0980026		-0.480853	0.11572		-0.878053	0.187099		-1.86735	0.020342	down	-0.723049	0.0461642		-0.014386	0.322416		0.0414624	0.262253		0.25598	0.472086		-0.393208	0.368167		0.149136	0.372943		-0.220313	0.247424		-0.384701	0.00180674		-0.328186	0.0227077
At1g08540	RNA polymerase sigma subunit SigB (sigB) / sigma factor 2 (SIG2) identical to sigma factor SigB [Arabidopsis thaliana] GI:5478446, plastid RNA polymerase sigma-subunit [Arabidopsis thaliana] GI:2879922, sigma factor [Arabidopsis thaliana] GI:2597831, sigma factor 2 (SIG2) [Arabidopsis thaliana] GI:2353173; contains Pfam profiles PF04545: Sigma-70, region 4, PF04539: Sigma-70 region 3, PF04542: Si…	1.13368	0.0518681		0.541217	0.396477		1.91806	0.0983056		0.364649	0.206941		0.757389	0.00431011		1.02158	0.0118292	up	0.649058	0.396889		0.182676	0.36399		-0.212759	0.35808		0.121675	0.348644		0.466494	0.385435		0.430102	0.190333		-0.181578	0.304315		0.254349	0.411069		0.0210184	0.0592968		0.0812788	0.152971
At1g08550	violaxanthin de-epoxidase precursor, putative (AVDE1) similar to EST gb|N37612	2.61907	0.0950314		0.359544	0.295847		1.43187	0.134426		0.633421	0.0929447		0.917455	0.089189		0.692486	0.225084		0.805553	0.192995		0.625848	0.0791182		0.43347	0.0742179		0.633862	0.0337014		0.0372854	0.371027		-0.646108	0.200977		-1.92233	0.229291		-0.497914	0.272641		0.19762	0.123789		-0.263767	0.190883
At1g08560	syntaxin-related protein KNOLLE (KN) / syntaxin 111 (SYP111) identical to SP|Q42374 Syntaxin-related protein KNOLLE (Syntaxin 111) (AtSYP111) {Arabidopsis thaliana}; BAC F22O13 has a deletion of a cytosine at position 7887	-1.28116	0.130367		-0.0296232	0.256595		-0.228724	0.104041		0.129986	0.196579		0.0563955	0.395564		0.312196	0.31701		-0.777661	0.00336891		-1.19349	0.0895361		0.11987	0.475664		-1.12207	0.266012		-0.60775	0.354071		-0.225788	0.322574		0.645066	0.431388		-0.458087	0.249673		-1.20897	0.429029		-2.24083	0.350386
At1g08570	thioredoxin family protein contains Pfam profile: PF00085 Thioredoxin; similar to ESTs gb|T46281, gb|R83933, gb|N65879, emb|F14466, gb|N96726, gb|AA042340, and emb|Z18150	-0.277497	0.131784		-3.13664	0.11525		-0.127395	0.201349		0.244911	0.00148418		0.632799	0.0111267		1.54587	0.0153708	up	1.9363	0.0251073	up	0.155124	0.0208955		-0.604169	0.0101039		-0.118927	0.174783		-0.326559	0.0651361		-0.567758	0.0755948		0.0674253	0.111881		-0.238569	0.184373		0.804098	0.37098		1.21651	0.0791114
At1g08580	expressed protein	-0.448807	0.154602		0.109332	0.208772		0.0044577	0.183202		-0.175295	0.100693		-0.448017	0.0844173		-0.313087	0.00179791		-0.849469	0.0183837		-0.732125	0.087762		-0.560972	0.229285		-0.825456	0.0892212		-1.12131	0.063605		-1.89535	0.0344302	down	-1.28796	0.0604325		-0.0140516	0.214442		-0.622443	0.198216		-1.24606	0.0132036	down
At1g08590	CLAVATA1 receptor kinase (CLV1) similar to receptor-like protein kinase (Ipomoea nil) (U77888)	-0.189422	0.165935		0.916719	0.269866		-1.08846	0.296286		-0.861139	0.0379669		-1.37562	0.140577		-1.63772	0.173468		-1.26599	0.00145338	down	0.515715	0.0616488		-0.22984	0.215691		-0.102233	0.204092		-0.233248	0.282357		-0.202078	0.244363		0.785735	0.405692		-1.10707	0.222547		-0.859098	0.344119		-2.3581	0.397068
At1g08600	SNF2 domain-containing protein / helicase domain-containing protein similar to SP|P46100 Transcriptional regulator ATRX {Homo sapiens}; contains PFam profiles PF00271: Helicase conserved C-terminal domain, PF00176: SNF2 family N-terminal domain; non-consensus GC donor splice site at exon boundary 28614	-0.0953241	0.152045		-0.873752	0.194723		0.879319	0.439014		-0.275333	0.131212		-0.616615	0.0415545		-0.706897	0.0858702		-0.939149	0.0160032		0.181135	0.421806		0.530784	0.416877		0.525491	0.454361		0.08979	0.453475		0.0408661	0.0846089		1.25606	0.297879		-0.722273	0.255295		0.42061	0.234901		0.785834	0.156541
At1g08610	pentatricopeptide (PPR) repeat-containing protein contains Pfam profile PF01535: PPR repeat	1.99829	0.134641		-0.453233	0.357295		1.28141	0.165746		0.341696	0.204696		0.846206	0.0629889		0.0841542	0.211526		-0.0324708	0.112242		0.634938	0.211963		-0.411736	0.107988		0.0704818	0.268168		-2.40081	0.207814		-2.22888	0.141543		-1.3835	0.28878		0.453233	0.323806		0.219614	0.0565809		-0.0432497	0.082119
At1g08620	transcription factor jumonji (jmj) family protein / zinc finger (C5HC2 type) family protein contains Pfam domains, PF02375: jmjN domain, PF02373: jmjC domain and PF02928: C5HC2 zinc finger	1.11492	0.0428197	up	0.859066	0.0725074		-0.93191	0.0950179		-0.270601	0.0849004		0.261088	0.082337		0.829403	0.224962		0.0963973	0.0431131		0.385714	0.09627		0.0390239	0.329243		0.176226	0.423764		0.466425	0.324672		0.586875	0.0347053		0.961762	0.208086		-0.285342	0.303791		-0.589086	0.265142		-0.0540166	0.148032
At1g08630	L-allo-threonine aldolase-related similar to L-allo-threonine aldolase (EC 4.1.2.-) (L-allo-TA) (L-allo-threonine acetaldehyde-lyase) (SP:O07051) {Aeromonas jandaei}; similar to ESTs gb|R30517, gb|T42772, gb|R90493, and gb|R90493	-0.569452	0.219184		4.07423	0.0232747	up	0	0.406119		1.08148	0.140151		2.0651	0.0902085		2.4354	0.169071		6.35373	0.00456293	up	3.54728	0.0832573		3.61993	0.0902467		5.94507	0.0274493	up	7.27855	0.0675303		9.2252	0.0139761	up	10.4311	0.0839595		0.710452	0.324267		1.94601	0.0934152		2.97034	0.0182512	up
At1g08640	expressed protein	0.412011	0.0162476		0.648607	0.0885598		1.26604	0.157722		-0.391526	0.0912803		-0.399494	0.068377		-0.570494	0.0428621		-0.739286	0.00234856		0.509011	0.096546		-0.442666	0.24566		-0.576748	0.147788		-0.236745	0.155041		-0.923276	0.0503213		-0.528633	0.108305		-0.708767	0.0574522		-0.948583	0.0470286		-0.914319	0.115991
At1g08650	phosphoenolpyruvate carboxylase kinase identical to phosphoenolpyruvate carboxylase kinase [Arabidopsis thaliana] gi|6318613|gb|AAF06968; contains protein kinase domain, Pfam:PF00069	-4.741	0.0488065	down	-2.88472	0.0309616	down	-4.22804	0.118538		-1.44609	0.0102717	down	-1.10165	0.0853746		-1.0941	0.0112252	down	-0.825883	0.20966		-0.553803	0.0494498		0.0313951	0.189146		0.329983	0.164467		0.755369	0.0873088		1.31619	0.0563728		2.75977	0.0419994	up	-0.103792	0.298667		-2.36321	0.0129735	down	-1.33242	0.104728
At1g08660	glycosyl transferase family 29 protein / sialyltransferase family protein contains Pfam profile: PF00777 sialyltransferase (Glycosyltransferase family 29)	0.509129	0.115185		0.445401	0.191932		1.05668	0.0876534		0.176666	0.0349487		0.294041	0.0358107		0.165115	0.19371		-0.366176	0.0514073		0.133178	0.122135		0.076991	0.224615		0.0917145	0.480163		0.665681	0.443028		0.916371	0.356912		0.0518043	0.238454		-0.0108951	0.00856322		0.238245	0.0120064		0.287151	0.0889609
At1g08670	epsin N-terminal homology (ENTH) domain-containing protein / clathrin assembly protein-related contains Pfam PF01417: ENTH domain. ENTH (Epsin N-terminal homology) domain;similar to epsin 2b (GI:3894397) [Homo sapiens]	1.42419	0.0110098	up	0.143494	0.393477		-1.9901	0.0209813	down	-0.829977	0.0755642		-0.612839	0.101266		-1.28769	0.00435134	down	-1.2491	0.170937		0.397437	0.197782		0.288041	0.363533		0.265828	0.269928		0.521772	0.420809		0.571201	0.32817		-1.37449	0.150089		-1.13214	0.0568628		0.471378	0.118792		0.673932	0.183084
At1g08680	ARF GAP-like zinc finger-containing protein ZiGA4 (ZIGA4) nearly identical to ARF GAP-like zinc finger-containing protein ZiGA4 GI:10441354 from [Arabidopsis thaliana]; contains InterPro accession IPR001164: Human Rev interacting-like protein (hRIP)	0.310571	0.279999		0.199353	0.0969252		0.985544	0.18615		0.361792	0.05052		0.733415	0.0317469		0.483266	0.0610098		-0.0215554	0.0509538		0.684069	0.0545117		0.269213	0.496844		0.530409	0.28743		0.534327	0.311043		1.11565	0.0223833	up	0.834803	0.268407		0.0826413	0.0965844		0.360169	0.00871782		0.854691	0.106644
At1g08700	presenilin family protein similar to SP|P52166 Presenilin sel-12 {Caenorhabditis elegans}; contains Pfam profile PF01080: Presenilin	0.299518	0.13876		-0.549849	0.122951		-0.999358	0.0239957		-0.437764	0.151326		-0.414421	0.0543359		-0.754919	0.0646338		-0.303163	0.0829748		0.283058	0.00415865		-0.39268	0.261191		-0.706309	0.122982		-0.628765	0.219684		-1.5821	0.0876007		-0.829271	0.118286		-0.268906	0.100088		-0.307595	0.203484		-0.436041	0.274373
At1g08710	F-box family protein similar to ESTs gb|T22270 and gb|T76886 ; similar to SKP1 interacting partner 2 (SKIP2) TIGR_Ath1:At5g67250	0.465254	0.274933		-1.08641	0.229099		1.23492	0.16481		0.28305	0.00918793		0.289179	0.139914		-0.103259	0.0884658		0.103473	0.111817		0.869158	0.0661148		0.684703	0.41225		0.704616	0.229125		0.545549	0.41789		1.49358	0.142162		-0.149898	0.458128		-0.3082	0.221514		0.156033	0.106481		0.230993	0.0850905
At1g08720	mitogen-activated protein kinase kinase kinase (MAPKKK) (EDR1) identical to EDR1, a MAP kinase kinase kinase [Arabidopsis thaliana] gi|11127925|gb|AAG31143	1.03579	0.0392102	up	1.51101	0.225061		0.752359	0.445357		0.383274	0.0911842		0.776017	0.0748008		0.782475	0.0452827		0.182893	0.346081		0.591622	0.192153		0.842561	0.234338		0.678184	0.292067		0.66905	0.28619		0.915118	0.0735305		0.0302886	0.217041		-0.664141	0.414636		-0.130707	0.298277		0.595577	0.361449
At1g08730	myosin heavy chain (PCR43) identical to myosin heavy chain PCR43 (PIR:T00727) [Arabidopsis thaliana]; similar to ESTs gb|R30087 and gb|AA394762	0.734158	0.00777893		0.471975	0.129237		0	0.10432		-0.697956	0.0225425		-0.0173463	0.211784		-0.0829654	0.0589683		0.128728	0.416544		-0.0455581	0.413272		-0.822224	0.174433		-0.489744	0.0657693		-0.734158	0.0523837		-0.857016	0.194807		0.493767	0.412573		-0.160017	0.436796		0.920755	0.146648		0.756166	0.203452
At1g08740	Ulp1 protease family protein contains Pfam profile PF02902: Ulp1 protease family, C-terminal catalytic domain; similar to At1g21020, At3g26530, At1g08760, At2g29240, At1g35650, At1g21030	0	0.388811		0	0.408696		0	0.27081		0	0.0694437		0.0995759	0.321939		-0.318714	0.0182622		-0.115578	0.38911		-0.0380183	0.162134		0	0.175279		0	0.378488		0	0.12007		0	0.422327		0.704852	0.286506		0	0.142121		0	0.378004		0	0.0806104
At1g08750	GPI-anchor transamidase, putative similar to SP|P49018 GPI-anchor transamidase (EC 3.-.-.-) (GPI transamidase) {Saccharomyces cerevisiae}; contains Pfam profile PF01650: Peptidase C13 family	-0.494283	0.051199		0.0155842	0.209561		-0.0404044	0.270759		-0.0712559	0.0281146		-0.206516	0.123447		-0.16084	0.259239		-1.08827	0.0401637	down	-0.139308	0.368174		0.178216	0.390944		0.189035	0.451895		0.657853	0.473905		0.840069	0.152631		1.37139	0.383579		-0.323166	0.259274		-0.767227	0.061466		0.497507	0.110497
At1g08760	expressed protein similar to At1g21030, At5g44890, At2g29240, At1g08740; similar to EST gb|N96641	-0.405303	0.123015		0.245015	0.331369		0.316842	0.103337		0.0408883	0.308765		0.484523	0.02489		0.868459	0.0118773		0.0498964	0.0443603		0.255343	0.0277693		0.452147	0.478305		0.720133	0.480675		0.613827	0.444721		1.13535	0.440954		1.40167	0.447127		-0.378959	0.299976		-0.265787	0.152954		-0.131016	0.138596
At1g08770	prenylated rab acceptor (PRA1) family protein weak similarity to prenylated Rab acceptor 1 (PRA1) [Homo sapiens] GI:4877285; contains Pfam profile PF03208: Prenylated rab acceptor (PRA1)	1.16272	0.055402		1.15302	0.172177		-2.26124	0.141315		-0.0608418	0.170676		0.113739	0.23935		-0.159322	0.191873		0.0234297	0.0631465		0.522008	0.0828032		-0.143629	0.346924		0.194102	0.108682		-0.0042567	0.354202		-0.14047	0.08293		0.136997	0.11646		0.148098	0.239224		-0.330512	0.0958306		-0.185449	0.129102
At1g08780	prefoldin, putative similar to Swiss-Prot:Q9NQP4 prefoldin subunit 4 (Protein C-1) [Homo sapiens]	0.693108	0.136262		0.216388	0.197401		-0.675668	0.0823966		0.27053	0.133674		-0.162358	0.0173553		-0.113419	0.217681		-0.997061	0.168257		-1.0293	0.0943192		0.0802223	0.394072		0.142565	0.485271		0.0611099	0.418762		0.274446	0.390631		-0.177123	0.309842		-0.01116	0.246603		-0.186527	0.01129		-0.169714	0.109952
At1g08790	hypothetical protein	0	0.255847		0	0.289196		0	0.357354		-0.0658874	0.010081		0	0.160303		0.0666519	0.232377		-0.00486317	0.0645398		-0.0636291	0.340493		0	0.232249		0	0.193435		0	0.220399		0	0.152931		1.99852	0.218593		0	0.440725		0	0.343084		0	0.411668
At1g08800	expressed protein weak similarity to SP|Q02455 Myosin-like protein MLP1 {Saccharomyces cerevisiae}; contains Pfam profile PF04576: Protein of unknown function, DUF593	0.113031	0.378482		-0.830562	0.117461		-1.65909	0.0319197	down	-0.195251	0.0984665		0.239912	0.0177175		-0.331561	0.212932		-0.343639	0.0652001		0.530872	0.149413		-0.0506149	0.0511512		0.425251	0.432537		0.0998739	0.189399		0.652284	0.00417771		0.069071	0.196536		0.984652	0.157707		0.157613	0.161632		0.195964	0.053865
At1g08810	myb family transcription factor (MYB60)	1.88075	0.0492545	up	0.715625	0.113046		4.23706	0.102482		0.239025	0.166515		-0.232093	0.328405		0.123049	0.32959		0.096063	0.0165434		-0.25867	0.212397		0.368385	0.445202		3.86234	0.386655		-0.179878	0.120076		0.159706	0.0447192		-0.546978	0.198082		1.52447	0.0765155		1.08469	0.030954	up	1.29578	0.0822862
At1g08820	vesicle-associated membrane family protein / VAMP family protein similar to VAP27 GI:6688926 [Nicotiana plumbaginifolia]	0.355406	0.0238323		0.598688	0.0973505		-2.37852	0.166239		0.114308	0.131222		0.338355	0.0648134		0.402045	0.00666206		-0.147339	0.152701		0.612128	0.0968166		0.131731	0.420213		0.423706	0.366729		0.603381	0.468129		0.939657	0.127032		0.708008	0.219777		-0.446127	0.0965243		-0.170197	0.0375821		0.0879159	0.0553274
At1g08830	superoxide dismutase [Cu-Zn] (SODCC) / copper/zinc superoxide dismutase (CSD1) identical to SWISS-PROT: P24704	-0.751573	0.0717149		-0.340912	0.237764		-0.507279	0.00524126		-0.131938	0.0763292		-0.246966	0.0900286		-0.394178	0.0660862		-0.983956	0.0454065		-0.240307	0.0406161		-1.18108	0.105212		0.456191	0.341217		-1.94367	0.0614851		-0.749817	0.140647		-1.86336	0.0924865		-0.968855	0.220583		0.323151	0.0231713		-0.119005	0.0545511
At1g08840	DNA replication helicase, putative similar to helicase [Xenopus laevis] gi|18845092|gb|AAL79550	-1.36204	0.248036		0	0.0975572		0	0.0607748		-0.144388	0.465571		-0.0473475	0.156315		0.595896	0.0178218		-0.151937	0.145599		-0.280437	0.0963286		-1.41973	0.00927433	down	-1.34071	0.147019		-1.20751	0.0961694		-1.2597	0.0609145		0.26837	0.0714181		0	0.297227		0	0.368324		0	0.266948
At1g08845	expressed protein	0.686855	0.353381		-0.263495	0.353094		1.06917	0.269754		0.158638	0.199665		0.347143	0.135993		0.392208	0.123491		-0.262277	0.0887163		0.778361	0.0843827		-0.426832	0.202041		-0.107741	0.192186		-1.34102	0.0690232		-1.381	0.0462233	down	-1.17442	0.287508		-0.531802	0.117379		0.830121	0.0234239		0.217474	0.17437
At1g08860	copine, putative Similar to BONZAI1 [Arabidopsis thaliana] GI:15487382; contains Pfam profile PF00168: C2 domain	-0.459617	0.202744		-0.0639501	0.475802		0	0.247642		0.469417	0.257215		-0.293548	0.0734253		-0.371958	0.195231		-0.215411	0.0814177		-0.191236	0.158001		-0.058074	0.399033		0.141162	0.238769		0.309436	0.278816		0.307775	0.330649		1.87326	0.332108		-0.352107	0.247429		-0.645474	0.477341		-0.418821	0.344724
At1g08880	histone H2A, putative Strong similarity to histone H2A Cicer arietinum SP|O65759, Picea abies SP|P35063; contains Pfam profile PF00125 Core histone H2A/H2B/H3/H4; ESTs gb|ATTS3874,gb|T46627,gb|T14194 come from this gene	-0.105833	0.495285		0.279868	0.268354		0.964255	0.0351274		0.0767043	0.250137		-0.208939	0.0415516		-0.631915	0.042927		-1.20487	0.0473561	down	-0.597848	0.0982191		-0.0879231	0.37564		-0.379027	0.0934524		-0.906715	0.0940808		-0.685173	0.0897813		-0.756064	0.118764		-0.505491	0.359994		-0.328066	0.197495		-0.734324	0.388395
At1g08890	sugar transporter family protein similar to sugar-porter family proteins 1 and 2 [Arabidopsis thaliana] GI:14585699, GI:14585701; contains Pfam profile PF00083: major facilitator superfamily protein	-1.83837	0.0628409		-1.60479	0.167898		-1.26658	0.204283		-0.298484	0.0440618		-0.198171	0.238032		-0.0728717	0.178388		-0.123462	0.0724544		0.514694	0.156891		-0.104874	0.349989		0.0500711	0.338871		0.830099	0.148523		1.03167	0.0767282		1.48304	0.0964001		-0.231987	0.0766218		-0.798837	0.421332		0.112922	0.419135
At1g08900	sugar transporter-related contains similarity to sugar-porter family protein 2 GI:14585701 from [Arabidopsis thaliana]	-0.253877	0.415413		0.558108	0.341303		-0.355797	0.275948		0.672841	0.148667		0.470643	0.201694		0.178398	0.015566		0.369034	0.423546		2.2863	0.129289		1.50124	0.128562		0.903103	0.158362		0.127227	0.49231		0.399656	0.185449		0.545877	0.329501		-0.869183	0.0666358		1.40328	0.170896		0.671164	0.344075
At1g08910	zinc finger (MIZ type) family protein similar to putative variable cytadhesin protein (GI:7677312) {Mycoplasma gallisepticum}; contains Pfam PF02891: MIZ zinc finger domain	0.743121	0.132958		-1.22493	0.212909		-2.32904	0.0194865	down	0.0933167	0.140202		0.391474	0.0769391		0.485885	0.0398845		0.414831	0.389688		0.883379	0.0955426		-0.384403	0.32215		-0.830919	0.27477		-1.24414	0.190862		-0.961543	0.172726		-1.28172	0.208688		0.10969	0.246575		-0.243925	0.452014		0.190323	0.236376
At1g08920	sugar transporter, putative similar to ERD6 protein {Arabidopsis thaliana} GI:3123712, sugar-porter family proteins 1 and 2 [Arabidopsis thaliana] GI:14585699, GI:14585701; contains Pfam profile PF00083: major facilitator superfamily protein	1.74541	0.110311		1.6962	0.130228		0.253545	0.295021		0.147513	0.0139094		-0.0810117	0.249712		1.19402	0.0540039		2.0459	0.0596816		-0.582203	0.0548138		-0.457364	0.404612		-0.314937	0.365827		-0.945255	0.214393		0.201073	0.0556515		0.837944	0.309421		-0.148141	0.036693		-0.776076	0.0270773		-0.584585	0.0222062
At1g08930	early-responsive to dehydration stress protein (ERD6) / sugar transporter family protein identical to ERD6 protein {Arabidopsis thaliana} GI:3123712; contains Pfam profile PF00083: major facilitator superfamily protein; contains TIGRfam TIGR00879: Sugar transporter	0.666076	0.00799437		0.643229	0.221074		1.17232	0.00857101	up	0.822807	0.0597544		1.12177	0.00112747	up	1.85726	0.148699		1.53945	0.163963		0.436051	0.0694202		0.4521	0.161401		0.567924	0.259273		0.496108	0.0671943		0.92018	0.0337779		0.897884	0.270544		0.726461	0.318155		0.175453	0.0295648		0.0821096	0.0322733
At1g08940	phosphoglycerate/bisphosphoglycerate mutase family protein contains Pfam profile PF00300: phosphoglycerate mutase family	0.122959	0.149918		0.92337	0.195422		0.421738	0.0306511		0.281509	0.158077		0.303186	0.0846128		0.392856	0.0781221		0.5221	0.0376973		0.217769	0.169781		0.12897	0.35089		0.421298	0.200929		0.578847	0.173747		0.965748	0.0347899		1.22382	0.235363		-0.718876	0.154993		-0.652319	0.443725		-0.650432	0.457279
At1g08960	cation exchanger, putative (CAX11) similar to sodium/calcium exchanger protein [Mus musculus] gi|13925661|gb|AAK49407; Ca2+:Cation Antiporter (CaCA) Family member PMID:11500563	1.96559	0.0630878		1.92848	0.0972829		2.31353	0.0804767		-1.57936	0.0339228	down	-2.50136	0.0847079		-1.27784	0.251723		-1.15813	0.0689874		-0.427222	0.0739811		-0.889239	0.126919		-0.580046	0.0216205		-2.47456	0.0321032	down	-2.38433	0.0480727	down	-0.734463	0.286229		0.235344	0.238107		-0.447314	0.150484		-0.800334	0.00267303
At1g08970	CCAAT-box binding transcription factor Hap5a, putative	0.221504	0.0373326		-0.0959446	0.467618		-0.0207171	0.0945417		0.158645	0.372904		-0.0383224	0.414207		-0.111379	0.119136		-0.495416	0.088248		0.202513	0.142689		-0.00426128	0.33568		0.0911555	0.316423		0.243897	0.333355		0.339961	0.0670844		0.73403	0.121973		-0.126642	0.0267819		-0.520164	0.237154		-0.587208	0.196341
At1g08980	amidase family protein similar to component of chloroplast outer membrane translocon Toc64 [Pisum sativum] GI:7453538; contains Pfam profile PF01425: Amidase; supporting cDNA gi|11493701|gb|AF202077.1|AF202077	-1.92625	0.146055		-2.05532	0.209366		-1.13017	0.0804905		0.302102	0.0502038		0.788479	0.121478		0.978123	0.129274		1.1538	0.00126659	up	1.03605	0.0596897		0.0573073	0.493847		0.0495547	0.255114		1.72198	0.276141		0.838905	0.0968344		2.23319	0.139074		1.2456	0.463053		-0.386284	0.0854761		0.0247418	0.016728
At1g08985	expressed protein	0	0.493504		0	0.24223		0	0.193807		0	0.394101		0	0.0187081		0.731827	0.112551		0.518414	0.00810097		0	0.13464		0	0.0405329		0	0.239221		0	0.189447		0	0.27801		1.4962	0.249428		0	0.271348		0	0.219741		0	0.206586
At1g08990	glycogenin glucosyltransferase (glycogenin)-related low similarity to glycogenin-1 from Mus musculus [SP|Q9R062], Rattus norvegicus [SP|O08730], Oryctolagus cuniculus [SP|P13280]	1.12148	0.228541		-0.0725897	0.150953		-0.695431	0.0998422		-0.364475	0.0309161		-0.406166	0.124733		0.0625739	0.238551		0.365916	0.180947		0.12022	0.299904		0.00441727	0.400374		-0.791753	0.116575		-1.63781	0.0698319		-1.72721	0.0172172	down	-0.913204	0.152704		0.364788	0.316704		-1.04025	0.336965		-1.33886	0.183307
At1g09000	NPK1-related protein kinase, putative (ANP1) similar to protein kinase [Nicotiana tabacum] gi|456309|dbj|BAA05648; identical to cDNA NPK1-related protein kinase 1S GI:2342422	-0.775335	0.251443		-0.57963	0.0795408		0	0.298906		-0.0875341	0.0598175		-0.737143	0.0767571		-1.146	0.0531363		-0.37236	0.243249		-0.443753	0.189773		0.30159	0.456998		0.314904	0.268147		0.524046	0.237204		0.581605	0.304919		1.66099	0.231433		0.687009	0.22452		-0.190738	0.0807486		-0.178198	0.0589008
At1g09010	glycoside hydrolase family 2 protein low similarity to mannosidase [gi:5359712] from Cellulomonas fimi	0.532508	0.0428886		-0.0499003	0.427382		0.458557	0.214307		0.289364	0.172704		0.906968	0.0951282		1.02336	0.124181		1.2658	0.0219409	up	0.769093	0.106021		-0.00674878	0.484494		-0.142881	0.140899		0.19625	0.278656		-0.0218433	0.079678		-0.0372669	0.0884777		-0.0229022	0.092366		0.123215	0.0760168		0.0767289	0.00689308
At1g09020	protein kinase, putative similar to protein kinase AKINbetagamma-2 [Zea mays] GI:11139548, AKINbetagamma-1 [Zea mays] GI:11139546; contains Pfam profile PF00571: CBS domain	-1.10516	0.0759665		1.17017	0.00725934	up	1.37227	0.066799		-0.178129	0.101693		-0.300907	0.00667302		-0.0754808	0.264375		-0.69988	0.00996021		-0.255061	0.0876865		0.646776	0.41787		0.416291	0.292478		0.478266	0.308004		0.645816	0.0378602		0.872255	0.372872		-0.181725	0.237328		-0.137858	0.378252		-0.276781	0.0482167
At1g09030	histone-like transcription factor (CBF/NF-Y) family protein contains Pfam PF00808 : Histone-like transcription factor (CBF/NF-Y) and archaeal histone; similar to CAAT-box DNA binding protein subunit B (NF-YB) (GI:22380) [Zea mays]	0	0.0374295		0	0.178239		0	0.256894		0.893327	0.242993		-0.155435	0.00124435		-0.0522254	0.139976		0	0.00171262		0	0.268772		0	0.206832		0	0.0707334		0	0.0767917		0	0.380754		1.18967	0.28301		0	0.344824		0	0.282246		0	0.345911
At1g09040	expressed protein	-0.661159	0.159469		0	0.0879499		-0.388873	0.120926		0.462158	0.0490716		0.705692	0.174082		0.394574	0.0406891		-0.319031	0.0469746		1.18886	0.0591283		0.500556	0.475417		0.353667	0.187954		0.447255	0.490732		0.661159	0.476519		1.35119	0.183489		0	0.140943		-0.388449	0.391909		-0.274724	0.120285
At1g09050	expressed protein	-0.595601	0.0486933		-0.373596	0.364849		-0.457639	0.333843		0.360649	0.160159		0.906644	0.0421038		-0.121312	0.295946		-0.219998	0.499333		0.675059	0.169896		0.144898	0.473741		0.103665	0.485274		0.363471	0.00980041		0.334417	0.0130818		0.989363	0.228444		0.0411755	0.453229		-0.350451	0.451643		-0.0357861	0.33709
At1g09060	transcription factor jumonji (jmjC) domain-containing protein contains Pfam domain, PF02373: jmjC domain	1.41326	0.100797		0.574786	0.0332452		1.02877	0.0520019		0.5292	0.0650823		1.14766	0.026625	up	1.33151	0.0459995	up	0.985443	0.040732		0.409394	0.0640126		0.355632	0.489656		0.0936967	0.453055		0.508112	0.395085		0.467482	0.445479		0.756723	0.27695		-0.177582	0.309395		0.0704933	0.00805296		0.0434462	0.117489
At1g09070	C2 domain-containing protein / src2-like protein, putative similar to cold-regulated gene SRC2 [Glycine max] GI:2055230; contains Pfam profile PF00168: C2 domain; identical to cDNA src2-like protein GI:3426059	0.967453	0.0850877		0.82401	0.0505299		0.609319	0.0154657		1.14255	0.0205811	up	1.45518	0.00495138	up	2.15716	0.0259917	up	2.54819	0.00634187	up	0.563616	0.0562494		0.148642	0.422798		0.292398	0.476708		0.310741	0.298591		0.411393	0.29192		0.895652	0.28065		0.193851	0.0214016		-0.031509	0.0665968		0.0729373	0.0335888
At1g09080	luminal binding protein 3 (BiP-3) (BP3) Similar to Arabidopsis luminal binding protein (gb|D89342); contains Pfam domain PF00012: dnaK protein	0	0.20424		0	0.44082		0.258354	0.151093		0.788351	0.183969		0.102451	0.494037		-0.00472098	0.3817		2.61986	0.202842		-0.410583	0.347254		0	0.172435		0	0.165496		0	0.317199		0	0.155344		0.52489	0.343783		0	0.441914		0	0.446038		0	0.430446
At1g09090	respiratory burst oxidase protein B (RbohB) / NADPH oxidase identical to respiratory burst oxidase protein B from Arabidopsis thaliana [gi:3242783]	1.2959	0.0338529	up	-0.323861	0.202328		-0.524217	0.111869		1.771	0.122557		2.06546	0.049723	up	1.44894	0.0608004		1.58502	0.0235037	up	0.311351	0.12083		0.124303	0.490598		0.485423	0.366169		0.88665	0.192422		0.298034	0.165542		0.695114	0.122684		0.0104328	0.184546		-0.92116	0.0969223		-0.475913	0.169511
At1g09100	26S protease regulatory subunit 6A, putative identical to SP:O04019 from [Arabidopsis thaliana]	0.670864	0.14194		2.14961	0.100535		2.63492	0.0749157		0.180868	0.0684836		0.219231	0.0468905		0.474338	0.0172293		0.197158	0.00898535		0.342343	0.0367955		0.129972	0.440445		0.129137	0.202789		0.598652	0.320746		0.956488	0.239941		0.952742	0.263914		-1.13993	0.388636		-1.04923	0.134076		-1.20722	0.331953
At1g09130	ATP-dependent Clp protease proteolytic subunit, putative similar to nClpP5 GI:5360595 from [Arabidopsis thaliana]	0.377822	0.143177		0.265045	0.0550787		0.44816	0.188569		0.0906842	0.140633		-0.0215528	0.360892		0.109197	0.385847		-0.0754993	0.162251		0.15576	0.00797872		0.0507214	0.394922		-0.146225	0.0718133		-0.480964	0.0629434		-0.180728	0.061536		-0.101281	0.0330126		-0.245319	0.107843		-0.355332	0.110825		0.122753	0.151329
At1g09140	SF2/ASF-like splicing modulator (SRP30) nearly identical to SF2/ASF-like splicing modulator Srp30 [Arabidopsis thaliana] GI:4775270	-0.867464	0.151575		-0.772387	0.249721		-1.72407	0.122815		0.639868	0.0119928		0.483369	0.0169838		0.955662	0.0578158		0.746352	0.0043745		0.479691	0.0688421		-0.0673356	0.440645		-0.178168	0.425532		-0.474272	0.246682		0.24031	0.456844		1.05793	0.271144		-0.55634	0.289771		-0.500612	0.334917		-0.413913	0.315252
At1g09150	pseudouridine synthase and archaeosine transglycosylase (PUA) domain-containing protein similar to MCT-1 (putative oncogene) [Homo sapiens] GI:6177738; contains Pfam profile PF01472: PUA domain	0.418954	0.0717216		-0.186272	0.380794		0.953335	0.0576202		-0.059822	0.0789404		-0.0667143	0.164549		-0.0446513	0.0246474		-0.908418	0.00432399		-0.376337	0.00159826		-0.169794	0.475124		-0.251345	0.378496		-0.187723	0.404784		-0.565075	0.235725		-0.634329	0.154099		0.397265	0.178175		-0.116643	0.0551528		-0.152152	0.127041
At1g09155	SKP1 interacting partner 3-related low similarity to SKP1 interacting partner 3 [Arabidopsis thaliana] GI:10716951	3.65273	0.104559		1.05827	0.259427		1.98007	0.112902		-0.142237	0.208727		0.106823	0.417742		-0.206979	0.406321		1.63033	0.205688		-1.11439	0.113942		-0.0887538	0.242675		0.116762	0.128218		0.714726	0.194352		0.786195	0.460647		-0.865256	0.206722		0.086819	0.376834		-0.199205	0.450303		-0.0174624	0.348084
At1g09160	protein phosphatase 2C-related / PP2C-related similar to GB:AAC16260	-0.04122	0.160962		0.434719	0.173089		1.50798	0.0419313	up	0.147433	0.224196		0.0317048	0.256551		-0.672158	0.212309		-1.19511	0.0809498		-1.00443	0.158509		-0.402582	0.288017		-0.592847	0.296209		-0.511256	0.0658653		-0.686734	0.308192		0.476628	0.250386		0.0107084	0.189557		-0.120506	0.0874094		-0.00985473	0.227062
At1g09170	kinesin motor protein-related similar to GB:AAB61066	-0.313374	0.448022		0.741801	0.154389		0.642451	0.133971		0.777784	0.35074		-0.0933197	0.433684		1.36457	0.249975		-0.309315	0.222745		-0.429195	0.0775408		0.54511	0.127253		0.313374	0.252812		0.313374	0.194638		0.125051	0.0932275		1.4676	0.30316		-0.406759	0.336912		-0.292601	0.327493		-0.314343	0.362747
At1g09180	GTP-binding protein, putative strong similarity to SP:Q01474 GTP-binding protein SAR1B and SP:O04834 GTP-binding protein SAR1A [Arabidopsis thaliana]	7.71142	0.14932		5.56135	0.0461079	up	9.06159	0.00396863	up	-0.588532	0.154012		-1.37916	0.0916194		-0.230253	0.303824		-0.206193	0.265451		-0.609555	0.207824		0.0510052	0.499516		-0.138869	0.375502		1.27798	0.459933		1.35019	0.407099		1.05388	0.414704		0.867118	0.0280284		1.3222	0.167927		1.40965	0.164728
At1g09190	pentatricopeptide (PPR) repeat-containing protein contains Pfam profile PF01535: PPR repeat	-0.490666	0.0672406		-0.29844	0.225675		-0.420614	0.0389814		0.413265	0.182501		0.594713	0.224616		0.269027	0.213436		-0.277637	0.161535		-0.280589	0.259485		0.0164056	0.356315		0.170937	0.43406		0.268263	0.0194678		0.324035	0.325164		0.552374	0.248815		0.474047	0.417402		-0.186043	0.378056		0.0285596	0.0284539
At1g09200	histone H3 identical to histone H3 from Zea mays SP|P05203, Medicago sativa GI:166384, Encephalartos altensteinii SP|P08903, Pisum sativum SP|P02300; contains Pfam profile PF00125 Core histone H2A/H2B/H3/H4	0.14121	0.198803		-0.17294	0.186603		-5.74459	0.0707626		0.0964878	0.133234		0.179263	0.0967572		-0.267807	0.305741		-0.21088	0.267219		-1.038	0.117211		-2.56756	0.0739585		-1.40634	0.0835265		-0.906643	0.0694858		-1.11885	0.0177488	down	-0.284766	0.177275		-0.539653	0.109533		-0.874157	0.0537312		-2.01096	0.0387474	down
At1g09210	calreticulin 2 (CRT2) identical to SP|Q38858 Calreticulin 2 precursor {Arabidopsis thaliana}	-0.229388	0.22998		0.140685	0.225817		1.10769	0.0987021		-0.446974	0.000381895		-1.29039	0.0474996	down	-2.15622	0.0804122		-1.97662	0.0222318	down	-1.60759	0.0838716		-0.559003	0.127851		-1.4656	0.0509914		-1.76284	0.0501638		-2.64417	0.036358	down	-2.53511	0.0580874		-0.432689	0.104617		-1.53853	0.19795		-2.60959	0.100097
At1g09220	pentatricopeptide (PPR) repeat-containing protein contains Pfam profile PF01535: PPR repeat	2.23934	0.0438478	up	0.851678	0.160562		3.54409	0.0814995		0.108969	0.409202		-0.230234	0.186485		-0.0992485	0.266876		-0.36493	0.00211254		0.520062	0.0763121		-0.435285	0.397535		-0.814625	0.0544441		-1.81513	0.074643		-1.62609	0.0757593		-2.26934	0.108773		-0.375081	0.381688		-0.0112496	0.25551		0.552722	0.195246
At1g09230	RNA recognition motif (RRM)-containing protein contains INTERPRO:IPR000504 RNA-binding region RNP-1 (RNA recognition motif) domain	0.368631	0.0698235		0.622461	0.11947		0.288259	0.150197		0.332119	0.0468102		0.466681	0.0817541		0.60891	0.0322804		0.795559	0.0854385		0.488629	0.126291		0.0983125	0.451587		0.542637	0.108644		0.166892	0.0508035		0.210449	0.00213782		0.224802	0.128758		0.386446	0.0142097		0.150291	0.0785128		0.0887511	0.0157785
At1g09240	nicotianamine synthase, putative similar to nicotianamine synthase [Lycopersicon esculentum][GI:4753801], nicotianamine synthase 2 [Hordeum vulgare][GI:4894912]	1.75042	0.152939		1.26137	0.0826419		0	0.173907		-0.820391	0.0936882		-1.63617	0.0945879		-0.76282	0.0846886		-0.262463	0.266816		-2.19257	0.0778348		-1.75042	0.094721		-0.901484	0.448762		-1.75042	0.120462		-1.75042	0.129712		-0.668933	0.490266		0.386505	0.29519		1.66771	0.251567		1.7149	0.233762
At1g09245	expressed protein	0	0.152988		0	0.0192127		0	0.412051		0.200257	0.242488		1.25254	0.255121		0	0.112309		0	0.280355		0	0.492637		0	0.11541		0	0.436613		0	0.184295		0	0.359419		0.999333	0.2267		0.612378	0.19641		0	0.124026		0	0.3046
At1g09250	expressed protein	0.306116	0.0157986		-0.449913	0.127142		0.540831	0.219231		0.119198	0.236084		0.13066	0.184497		-0.724952	0.0521629		-0.833822	0.163866		0.237718	0.0333237		0.114228	0.218973		0.378079	0.181913		0.737485	0.0544731		0.785399	0.0958963		1.34035	0.326713		0.31366	0.0891472		0.366774	0.0903364		0.508382	0.181198
At1g09260	DNAJ heat shock N-terminal domain-containing protein low similarity to similar to SP|Q9QYI4 DnaJ homolog subfamily B member 12 Mus musculus; contains Pfam profile PF00226 DnaJ domain	-0.0731732	0.120052		0	0.0217452		0	0.223067		0	0.452631		0	0.17848		-0.0356435	0.0922496		0	0.0494283		1.19047	0.138955		0.0731732	0.209226		0.0731732	0.261299		0.0121886	0.431241		0.0731732	0.39966		1.21517	0.27272		0	0.339159		-0.160526	0.144867		2.58234	0.25225
At1g09270	importin alpha-1 subunit, putative (IMPA4) similar to importin alpha-1 subunit (Karyopherin alpha-1 subunit, KAP alpha) [Arabidopsis thaliana] SWISS-PROT:Q96321	0.376148	0.0172753		1.51741	0.0863427		0.958016	0.161325		-0.146301	0.00644063		0.214597	0.0961365		-0.10985	0.0313858		-0.4488	0.0465533		-0.0158511	0.356448		0.106906	0.0222171		-0.214675	0.30903		-0.152792	0.273372		0.0843407	0.104295		0.163889	0.178075		-0.425775	0.0915723		-0.747555	0.0288865		-0.704391	0.0454432
At1g09280	expressed protein contains Pfam profile: PF03959 domain of unknown function (DUF341)	0.506758	0.125038		0.283861	0.451984		0.647499	0.176125		0.205005	0.0464223		0.549961	0.109793		0.703434	0.0634016		0.439825	0.343116		1.33227	0.236828		-0.0472771	0.0959307		0.48405	0.433779		0.170748	0.314442		0.0267117	0.274931		-0.623089	0.207401		0.167684	0.0201424		0.771216	0.0153249		1.05283	0.0718518
At1g09290	expressed protein This gene is continued on the 5' end of BAC T12M14	1.19394	0.144883		0.978418	0.271024		0.323382	0.11628		0.288304	0.0928373		0.890713	0.00418593		0.648174	0.124601		0.288947	0.310758		0.809709	0.0871606		-0.0816784	0.00139473		0.0337647	0.186793		0.548199	0.200482		-0.69517	0.0259259		-1.61968	0.0456517	down	-0.00751286	0.153402		0.733534	0.083693		0.394376	0.330523
At1g09300	metallopeptidase M24 family protein similar to SP|P15034 Xaa-Pro aminopeptidase (EC 3.4.11.9) (X-Pro aminopeptidase) (Aminopeptidase P II) (Aminoacylproline aminopeptidase) {Escherichia coli}; contains Pfam profiles PF00557: metallopeptidase family M24, PF05195: Aminopeptidase P, N-terminal domain	1.42106	0.149294		-0.210015	0.319534		1.95575	0.115928		0.13898	0.0425822		0.385121	0.171967		0.536592	0.0462626		1.03473	0.0873044		-0.0729596	0.280723		-0.0438008	0.409734		0.510665	0.235059		0.0253763	0.178414		-0.480183	0.173965		-1.18771	0.143047		0.812873	0.063027		1.14099	0.0418932	up	0.454999	0.325764
At1g09310	expressed protein contains Pfam profile PF04398: Protein of unknown function, DUF538	1.36502	0.10656		0.908608	0.0353353		1.51135	0.228781		-0.329227	0.128614		-0.537672	0.100227		-0.862213	0.0923358		1.31982	0.0364626	up	-1.51347	0.00632365	down	-0.218066	0.220509		-2.54102	0.104574		-1.92788	0.0995508		-1.84507	0.0963142		-1.5738	0.168905		-0.986776	0.133651		-1.21303	0.288799		-1.70653	0.146166
At1g09320	agenet domain-containing protein contains Pfam PF05641: Agenet domain	-1.03228	0.0328771	down	-0.0569965	0.289044		0.551473	0.428758		0.444715	0.0235783		0.893087	0.0769881		0.988686	0.154119		0.407389	0.228999		1.06469	0.0818402		0.0757916	0.0079882		0.587965	0.371817		0.512166	0.489441		0.570253	0.153342		0.837526	0.344426		-0.762616	0.205869		-1.129	0.264277		0.153064	0.235322
At1g09330	expressed protein contains 3 transmembrane domains; contains Pfam profile PF05832: Eukaryotic protein of unknown function	0.831266	0.0186182		0.876568	0.107377		1.01935	0.0667705		-0.29022	0.0558763		-0.389196	0.139672		-0.520219	0.178097		-0.906099	0.149157		-0.476027	0.00742486		0.0295698	0.255207		0.0139522	0.10018		0.0135577	0.173566		-0.0220229	0.0360408		0.266891	0.0678959		-0.0124591	0.216772		0.0455431	0.00949741		0.251556	0.454664
At1g09340	expressed protein	2.66185	0.0518947		1.24597	0.0273544	up	3.29391	0.0525908		-0.759901	0.034911		-0.142884	0.20835		-0.264074	0.0599146		0.0057419	0.180853		-0.434279	0.0469829		0.0802992	0.483183		-0.66642	0.137876		-0.756025	0.052658		-1.82285	0.0537191		-2.85208	0.0567603		0.642004	0.0552987		-0.495443	0.207086		-0.539933	0.473205
At1g09350	galactinol synthase, putative contains Pfam profile: PF01501 glycosyl transferase family 8	-0.331493	0.0955547		0.76691	0.373594		2.09781	0.00770377	up	-1.19187	0.19569		-1.49156	0.0347464	down	-0.063547	0.408249		-0.448058	0.101775		-1.29064	0.0433665	down	0.331493	0.160103		0.288488	0.113039		0.167476	0.0942025		0.249325	0.423549		-0.459734	0.0974255		-0.219354	0.480327		-0.655287	0.463114		0.370428	0.344836
At1g09360	invertase/pectin methylesterase inhibitor family protein contains Pfam profile PF04043: Plant invertase/pectin methylesterase inhibitor	-0.159571	0.15927		0	0.383024		0	0.124156		1.13892	0.180566		0	0.0425953		-0.0360464	0.312254		-0.0326959	0.496247		0	0.365035		0.159571	0.251648		0.159571	0.369844		0.159571	0.294245		0.159571	0.306489		2.84632	0.27418		0	0.0805671		0	0.443995		0	0.388027
At1g09370	pectinesterase inhibitor domain-containing protein	0	0.431095		0	0.065809		0	0.225424		-0.164914	0.346884		0	0.348209		0	0.289546		0	0.17928		-0.0130348	0.119012		0	0.436473		0	0.0567061		1.10557	0.280443		0	0.223794		0.833514	0.122495		0	0.0260608		0	0.0125687		0	0.362419
At1g09380	integral membrane family protein / nodulin MtN21-related similar to MtN21 GI:2598575 (root nodule development) from [Medicago truncatula]	-0.225264	0.213978		-0.160387	0.00935115		-0.161315	0.0415111		0.587095	0.0121106		0.518338	0.195318		0.214986	0.368287		-0.031092	0.348005		0.111297	0.0622717		0.144572	0.186529		0.0336715	0.411396		-0.0134303	0.481508		0.0935649	0.391477		0.614689	0.367542		0.121338	0.253407		-0.227368	0.303379		-0.305441	0.364943
At1g09390	GDSL-motif lipase/hydrolase family protein Similar to early nodulin ENOD8 [Medicago sativa] GI:304037, lanatoside 15'-O-acetylesterase [Digitalis lanata] GI:3688284, elicitor-induced glycoprotein iEP4 [Daucus carota] GI:1911765; contains InterPro Entry IPR001087 Lipolytic enzyme, G-D-S-L family	-0.938856	0.136245		0.423061	0.471622		2.68637	0.193723		-0.244218	0.000738271		-0.530531	0.141791		-0.69761	0.149511		-0.672059	0.139774		-0.235174	0.0906027		0.130877	0.0591667		0.10672	0.15682		0.658118	0.198857		0.554169	0.337822		1.14831	0.125909		-0.32896	0.235045		-0.0385179	0.256807		-0.00671639	0.0199466
At1g09400	12-oxophytodienoate reductase, putative similar to OPR1 [GI:3882355] and OPR2 [GI:3882356]	6.2103	0.0783773		3.12137	0.016379	up	6.41738	0.131265		-0.0471751	0.494386		-0.442054	0.0759035		0.559643	0.0703987		0	0.139649		0.0146133	0.0898564		0.0711594	0.442102		-0.179511	0.283471		0.620973	0.423653		-0.39879	0.166196		0.0385058	0.266906		0.776687	0.236889		1.47458	0.211303		1.57487	0.202083
At1g09410	pentatricopeptide (PPR) repeat-containing protein contains INTERPRO:IPR002885 PPR repeats	2.52139	0.186007		0	0.456819		0.910869	0.224258		-0.507584	0.0807517		-0.201575	0.249264		0.975711	0.0357496		-0.0100656	0.0179306		-0.520031	0.0590314		-1.21561	0.230298		-2.17143	0.213972		-2.52139	0.196156		-2.52139	0.205808		-1.30022	0.263302		0	0.369905		0	0.280104		-0.128883	0.358282
At1g09415	NPR1/NIM1-interacting protein 3 (NIMIN-3) identical to NIMIN-3 protein [Arabidopsis thaliana] GI:12057158, cDNA NIMIN-3 protein (nimin-3 gene)GI:12057157	0.0465172	0.291374		-3.07755	0.104168		-2.33607	0.123465		0.620791	0.0165987		1.62946	0.0929758		1.53397	0.0211024	up	1.92812	0.0399227	up	0.315869	0.147927		-0.139585	0.262893		0.64212	0.318844		1.00154	0.20273		1.06435	0.169868		1.2867	0.362817		0.204527	0.323165		-0.502643	0.399173		-0.226054	0.219689
At1g09420	glucose-6-phosphate 1-dehydrogenase, putative / G6PD, putative similar to SP|Q43839 Glucose-6-phosphate 1-dehydrogenase, chloroplast precursor (EC 1.1.1.49) (G6PD) {Solanum tuberosum}; contains Pfam profiles PF02781: Glucose-6-phosphate dehydrogenase C-terminal, PF00479: Glucose-6-phosphate dehydrogenase NAD binding domain; gc exon splice site at 20574 is based on protein alignment, and is not co…	2.80867	0.108907		0.246337	0.0295656		3.95178	0.152272		0.540663	0.191285		0.61863	0.192835		0.630849	0.0162515		1.25828	0.0171192	up	0.639443	0.0429124		0.12321	0.402578		0.372008	0.288227		0.224838	0.478601		0.493621	0.321467		0.520269	0.197954		-0.0517681	0.293826		2.63651	0.0320209	up	2.47282	0.0397598	up
At1g09430	ATP-citrate synthase (ATP-citrate (pro-S-)-lyase/citrate cleavage enzyme), putative similar to ATP-citrate-lyase (GI:16648642) [Arabidopsis thaliana]; similar to ATP-citrate (pro-S-)-lyase (EC 4.1.3.8) (Citrate cleavage enzyme)(SP:Q91V92) {Mus musculus}; Location of EST gb|Z34587	0.659167	0.013654		1.07912	0.152711		0.505194	0.0349767		0.158943	0.195883		0.496341	0.0864317		1.36172	0.0570299		1.72633	0.00072661	up	0.841041	0.00359595		0.0874152	0.400918		0.210128	0.260165		0.762778	0.0938143		1.40957	0.0347159	up	1.75744	0.0370221	up	-0.395194	0.26998		0.0183668	0.0111685		0.400719	0.0366887
At1g09440	protein kinase family protein contains protein kinase domain, Pfam:PF00069	-0.532717	0.104201		-0.266298	0.282353		1.35333	0.0915426		-0.469679	0.016951		-0.368645	0.0868848		-0.189867	0.249749		-0.831658	0.00366792		0.217877	0.276639		0.441154	0.307066		-0.500104	0.0572304		-0.323855	0.491667		0.271829	0.43337		1.24854	0.173189		0.383464	0.237535		0.20355	0.167105		-0.309876	0.235456
At1g09450	haspin-related similar to haspin (GI:9229937) {Mus musculus} and haploid germ cell-specific nuclear protein kinase (GI:13561418) {Mus musculus}	-0.293183	0.0206349		1.08576	0.178518		1.51162	0.203348		0.315419	0.157067		0.396865	0.111556		0.131709	0.467354		0.101694	0.022777		-0.521954	0.0922757		-0.132381	0.0992408		-0.277188	0.212695		0.0708191	0.437225		1.42998	0.248743		0.603858	0.446494		0.122856	0.173446		1.13965	0.0184272	up	1.25058	0.0363683	up
At1g09460	glucan endo-1,3-beta-glucosidase-related similar to glucan endo-1,3-beta-glucosidase precursor SP:P52409 from [Triticum aestivum]	-0.641192	0.160027		-0.835293	0.212297		0.0876743	0.430962		0.383766	0.0127047		0.266243	0.240227		0.149305	0.339659		-0.402751	0.134298		2.07883	0.114058		0.325555	0.405354		0.880644	0.0582962		0.749815	0.10028		1.3657	0.0246231	up	-0.216361	0.363589		0.259101	0.226156		1.17281	0.0949655		1.3748	0.0203877	up
At1g09470	expressed protein ; expression supported by MPSS	1.62324	0.0163839	up	0.462763	0.0659993		1.08661	0.262941		-0.245626	0.0997856		-0.511972	0.086303		-0.0302362	0.216034		-0.355741	0.0899957		-0.809954	0.131782		-0.723729	0.00874012		-0.0420342	0.255292		-1.1188	0.200821		-1.62036	0.10205		-0.583234	0.3011		-0.0562814	0.303645		1.01863	0.10533		1.33167	0.136024
At1g09480	cinnamyl-alcohol dehydrogenase family / CAD family similar to cinnamyl alcohol dehydrogenase, Eucalyptus gunnii [gi:1143445], CPRD14 protein, Vigna unguiculata [gi:1854445]	-0.621995	0.0919465		-0.509995	0.234094		-0.867636	0.190704		-0.147248	0.203784		-0.1366	0.198443		0.136036	0.0190071		1.20691	0.108794		0.144375	0.376292		-0.312035	0.118743		-0.439818	0.0296809		-0.79736	0.0264745		-0.990604	0.016272		0.466007	0.0588781		-0.353615	0.280551		-1.03745	0.170387		-0.566604	0.104459
At1g09483	hypothetical protein	0	0.00979372		0	0.388839		0	0.138322		-0.225677	0.0158367		-0.146159	0.145541		0.228156	0.170307		2.58302	0.126201		-0.0911554	0.310141		0	0.347302		0	0.0791334		0	0.359912		0	0.307012		1.00055	0.257554		0	0.154033		0	0.492302		0	0.0688968
At1g09490	cinnamyl-alcohol dehydrogenase family / CAD family similar to cinnamyl alcohol dehydrogenase, Eucalyptus gunnii [gi:1143445], CPRD14 protein, Vigna unguiculata [gi:1854445]; Location of EST gb|H37170, gb|H77227 and gb|AA605565	-2.21197	0.0917723		-2.80936	0.127442		-2.38018	0.0662657		-0.201085	0.0793424		-0.161036	0.169655		-0.120199	0.0414396		0.0642783	0.239262		-0.220766	0.0389872		-0.251949	0.00933444		-0.223198	0.00468412		0.851148	0.178762		1.52062	0.155905		0.870276	0.144726		-0.189709	0.145775		-0.185557	0.276654		0.105605	0.0119167
At1g09500	cinnamyl-alcohol dehydrogenase family / CAD family similar to cinnamyl alcohol dehydrogenase, Eucalyptus gunnii [gi:1143445], CPRD14 protein, Vigna unguiculata [gi:1854445]	6.06404	0.00182735	up	1.89581	0.106531		3.18112	0.0745229		-0.0782615	0.427565		-0.340663	0.220617		0.507112	0.103048		-0.148258	0.34998		-0.226947	0.00106171		-0.798216	0.0342829		-0.250045	0.35897		-2.74881	0.0676581		-0.884138	0.0310038		-3.02436	0.0637419		0.788338	0.403055		3.25519	0.0743385		4.01725	0.069192
At1g09510	cinnamyl-alcohol dehydrogenase family / CAD family similar to cinnamyl alcohol dehydrogenase, Eucalyptus gunnii [gi:1143445], CPRD14 protein, Vigna unguiculata [gi:1854445]	2.80812	0.295329		0	0.0568232		0	0.240575		0	0.189056		-1.07025	0.333693		0	0.180196		0.862492	0.154076		0	0.291995		-2.80812	0.270403		-2.80812	0.258623		-2.80812	0.294068		-2.80812	0.28781		-1.108	0.419563		0	0.11072		0	0.208976		0	0.0289963
At1g09520	expressed protein	-0.967672	0.0906322		-0.236785	0.110958		-2.65747	0.109085		0.485674	0.12611		0.831914	0.0279826		0.881107	0.013753		0.896924	0.203573		0.839431	0.0334008		-0.151873	0.298595		0.331291	0.383404		0.580645	0.381808		0.845104	0.0665059		1.33559	0.494306		0.0469376	0.221021		0.0834059	0.061127		0.279204	0.0090545
At1g09530	phytochrome interacting factor 3 (PIF3) identical to phytochrome interacting factor 3 (PIF3) GI:3929585 from [Arabidopsis thaliana]	0.0599398	0.177989		0.766881	0.000687281		-0.428835	0.405821		0.154605	0.430844		-0.168427	0.489528		0.0941453	0.304923		-0.209921	0.439815		-0.0135936	0.0540234		-0.360637	0.018694		-0.59572	0.126009		-0.381177	0.178649		-0.268244	0.104537		-0.145553	0.318485		-0.96994	0.0049494		-0.614016	0.477733		-1.35194	0.261928
At1g09540	myb family transcription factor (MYB61) contains PFAM profile: myb DNA-binding domain PF00249	0.18933	0.362724		1.41315	0.142498		3.02507	0.0868129		-0.103089	0.128333		-0.561599	0.242456		-0.113739	0.429284		-0.59303	0.213019		-0.696178	0.0925621		-0.651134	0.0362573		-0.777136	0.019385		-0.365512	0.342542		-0.496259	0.0760553		0.30291	0.407824		-1.17836	0.256161		0.790072	0.193804		-1.99961	0.319127
At1g09550	pectinacetylesterase, putative similar to pectinacetylesterase precursor GI:1431629 from [Vigna radiata]	0.678714	0.0310922		0	0.131907		0	0.0157656		-0.443931	0.396909		-0.274795	0.373634		2.3853	0.172		-0.0990774	0.382362		-0.264605	0.278116		-0.678714	0.338766		-0.62967	0.190185		-0.678714	0.00487091		-0.78097	0.0977846		1.04125	0.424706		1.87944	0.182297		-0.336517	0.404729		-0.0995576	0.137593
At1g09560	germin-like protein (GLP4) (GLP5) identical to Arabidopsis germin-like protein subfamily 2 member 1 [SP|P94014]; Location of EST 180L10T7, gi|906417	-0.808857	0.00581009		0.498064	0.227367		-0.402582	0.105396		-0.0688345	0.212456		0.0528674	0.268384		0.29521	0.058033		-0.199624	0.259698		-1.16081	0.0525795		0.15001	0.200023		-0.0899573	0.162247		-0.492112	0.0683265		-1.70067	0.0370446	down	-1.8883	0.0639332		-0.275607	0.212422		-0.310244	0.0214963		-0.199354	0.0526423
At1g09570	phytochrome A (PHYA) identical to SP|P14712 Phytochrome A {Arabidopsis thaliana}	0.737787	0.121343		1.40277	0.130739		1.15427	0.0384946	up	0.170993	0.2139		0.444043	0.119421		0.298088	0.322449		-0.172541	0.0657631		1.18189	0.107499		0.055579	0.360664		0.212877	0.403644		0.327666	0.235098		0.72307	0.0738188		0.599186	0.482274		-0.144917	0.464696		-0.161684	0.0261518		0.303186	0.055987
At1g09575	expressed protein contains Pfam domain, PF04678: Protein of unknown function, DUF607	2.87414	0.0961334		2.18599	0.00259328	up	-0.644506	0.104228		0.879587	0.0483837		0.798889	0.130351		-0.210752	0.286484		-0.208213	0.192239		-0.567545	0.129429		0.686485	0.193995		0.970544	0.153042		1.24704	0.32173		2.32354	0.0300493	up	0.86567	0.404491		0.708243	0.408941		0.360169	0.187591		0.120222	0.0260734
At1g09580	emp24/gp25L/p24 family protein similar to SP|P49755 Transmembrane protein Tmp21 precursor (21 kDa Transmembrane trafficking protein) {Homo sapiens}; contains Pfam profile PF01105: emp24/gp25L/p24 family	-0.265409	0.0367462		0.777303	0.021557		0.8693	0.0674968		-0.190133	0.0632207		-0.686221	0.134186		-1.45216	0.126343		-1.76494	0.00349317	down	-2.08617	0.0723522		0.0838898	0.39398		-0.0947319	0.0445337		-0.448263	0.106759		-1.22821	0.090865		-0.161487	0.28407		-0.196753	0.0627717		-0.839512	0.0209783		-2.44502	0.0171557	down
At1g09590	60S ribosomal protein L21 (RPL21A) Similar to L21 family of ribosomal protein; amino acid sequence is identical to F21M12.8	-0.202054	0.225059		-0.225583	0.26171		-0.0461665	0.373848		-0.0129414	0.299185		-0.186145	0.0243597		-0.180658	0.154347		-0.702259	0.00961592		-0.716335	0.0459152		-0.115029	0.217898		-0.482217	0.103431		-0.350844	0.129694		-1.40902	0.0457114	down	-2.17539	0.0473169	down	0.0901552	0.0643651		-0.0731415	0.1063		-0.33519	0.4878
At1g09600	protein kinase family protein contains Pfam domain, PF00069: Protein kinase domain	0.486034	0.0985655		0.225257	0.212645		2.25191	0.114681		-0.276095	0.141686		-0.414456	0.235269		-0.514374	0.19382		0.184098	0.19793		-0.547526	0.0995492		0.593312	0.301068		-0.602996	0.237312		-0.628904	0.0841299		-0.574409	0.127099		0.117868	0.48708		-0.284313	0.0345748		-0.0207307	0.474666		0.746312	0.166823
At1g09610	expressed protein contains Pfam profile PF04669: Protein of unknown function (DUF579)	-0.790031	0.0613115		0.272649	0.397213		-0.473062	0.107609		-0.478843	0.083215		-0.187285	0.0590866		0.171847	0.383594		-0.202621	0.0769111		0.527427	0.0507889		0.161908	0.0110564		-0.267857	0.0722162		0.987117	0.300781		0.199759	0.134571		1.41904	0.372485		-0.589756	0.0413102		0.143867	0.245425		0.183631	0.211558
At1g09620	tRNA synthetase class I (I, L, M and V) family protein similar to cytosolic leucyl-tRNA synthetase [Candida albicans] GI:9858190; contains Pfam profile PF00133: tRNA synthetases class I (I, L, M and V)	-0.261574	0.00094924		0.752955	0.202467		1.44405	0.157774		-0.0908341	0.125889		-0.166924	0.00816001		-0.594454	0.200988		-1.3808	0.035125	down	0.706358	0.0982443		0.29728	0.292049		0.147709	0.0101628		0.0170553	0.323169		-0.130934	0.0855471		-0.0423938	0.123095		-0.0777767	0.11296		0.0222968	0.000884443		0.138303	0.0100085
At1g09630	Ras-related GTP-binding protein, putative similar to GTP-binding protein GI:1370146 from [Lotus japonicus]	0.390241	0.0724335		0.391457	0.127901		1.50646	0.106225		-0.178338	0.197518		-0.335318	0.169666		-0.0493807	0.088988		-0.457116	0.0227511		-0.594947	0.0608457		-0.191376	0.259527		-0.147653	0.0769003		-0.0908257	0.111406		-0.186018	0.0414025		0.409708	0.124936		0.394379	0.386717		0.140761	0.101025		0.277882	0.0474778
At1g09640	elongation factor 1B-gamma, putative / eEF-1B gamma, putative Similar to elongation factor 1-gamma (gb|EF1G_XENLA). ESTs gb|T20564,gb|T45940,gb|T04527 come from this gene	0.175506	0.129097		0.097643	0.161899		-4.92343	0.00795455	down	-0.0317572	0.0266692		-0.10453	0.257801		-0.369824	0.23243		-1.39519	0.0459856	down	0.502028	0.0245143		-0.110752	0.14278		0.0532277	0.260649		-0.814596	0.063332		-0.566093	0.0758452		-1.37269	0.037383	down	-0.324309	0.185879		-0.0925213	0.0500736		-0.0224027	0.161247
At1g09645	expressed protein	-0.134236	0.415564		0.381062	0.115049		0.121607	0.110565		0.0905256	0.185772		0.143953	0.0698722		0.202842	0.0509597		0.0266123	0.407088		-0.0361085	0.408521		0.100096	0.296523		0.258725	0.301057		0.183847	0.269942		0.134381	0.276273		0.0367837	0.341765		-0.0410446	0.491582		0.0548401	0.0146602		0.238755	0.00790576
[truncated: 25,400 more rows]
[truncated: 21 more columns]

## Sheet: Supplementary Table S3
Supplementary Table S3. Change in expression of 10 well-known hypoxia-responsive genes in each species. Red box represents significant up-regulated genes and green represents significant down-regulated genes. The significantly differentially expressed genes were identified using the following parameters as a confidence threshold : adjusted p value < 0.05 and log2 fold change ≤ -1.0 or ≥ 1.0.
[truncated: 13 more rows]

[truncated: 2 more sheets: Supplementary Table S4, Supplementary Table S5]
